# Supplementary material for: “Cancer 2015”: A Prospective, Population-Based Cancer Cohort—Phase 1: Feasibility of Genomics-Guided Precision Medicine in the Clinic
Source: J Pers Med. 2015 Oct 29;5(4):354–69. doi: 10.3390/jpm5040354 (PMC4695860; doi:10.3390/jpm5040354)
Supplement: Supplementary file 1 [file jpm-05-00354-s001.zip]

Archive with 3 entries (3 files):
- jpm-93434-supp-final.pdf
- Cancer2015_Actionable Mutations_Current Targeted Drugs.xls
- Cancer2015_Illumina_TSCA_Cancer Gene Panel Targets.xls
