# Supplementary material for: “Cancer 2015”: A Prospective, Population-Based Cancer Cohort—Phase 1: Feasibility of Genomics-Guided Precision Medicine in the Clinic
Source: J Pers Med. 2015 Oct 29;5(4):354–69. doi: 10.3390/jpm5040354 (PMC4695860; doi:10.3390/jpm5040354)
Supplement: Supplementary file 1 [file jpm-05-00354-s001.zip › Cancer2015_Actionable Mutations_Current Targeted Drugs.xls]

## Sheet: Sheet1
Cancer Gene	Gene Class	Pathway	Action	Potential Treatment	Potential Example (if any)
ABL1	Oncogene	RTK	Approved Drug	BCR-ABL inhibitors	Imatinib/Dasatinib
AKT1	Oncogene	PI3K	Trial Drug	AKT inhibitors	AZD5363
ALK	Oncogene	RTK	Approved Drug	ALK inhibitors	Crizotinib
APC	Tumour suppressor gene	APC	Histotype Specific
ATM	Tumour suppressor gene	CIN	Histotype Specific	PARP inhibitors	Olaparib
BRAF	Oncogene	RTK	Approved Drug	BRAF inhibitors	Vemurafenib/Dabrafenib
CDH1	Tumour suppressor gene	APC	Histotype Specific
CDKN2A	Tumour suppressor gene	RB	Treatment Modifier	CDK4/6 inhibitors	Palbociclib
CSF1R	Oncogene	RTK	Approved Drug	CFR1R mAb or inhibitors	PLX3397
CTNNB1	Oncogene	APC	Histotype Specific	Wnt inhibitors
EGFR	Oncogene	RTK	Approved Drug	EGFR mAb or inhibitors	Cetuzimab/Erlotinib
ERBB2	Oncogene	RTK	Approved Drug	Her2 mAb or inhibitors	Trastuzumab/Lapatinib
ERBB4	Oncogene	RTK	Unknown	Her4 inhibitors
FBXW7	Tumour suppressor gene	CIN	Treatment Modifier
FGFR1	Oncogene	RTK	Trial Drug	FGFR1 inhibitors	Ponatinib
FGFR2	Oncogene	RTK	Trial Drug	FGFR3 inhibitors	Ponatinib
FGFR3	Oncogene	RTK	Trial Drug	FGFR3 inhibitors	Ponatinib
FLT3	Oncogene	RTK	Trial Drug	FLT3 inhibitors	Sorafenib
GNA11	Oncogene	GPCR	Histotype Specific	MEK/PKC inhibitors	Trametinib
GNAQ	Oncogene	GPCR	Histotype Specific	MEK/PKC inhibitors	Trametinib
GNAS	Oncogene	GPCR	Histotype Specific
HNF1A	Tumour suppressor gene	Not Listed	Histotype Specific
HRAS	Oncogene	RTK	Treatment Modifier	MEK inhibitors	Trametinib
IDH1	Oncogene	Not Listed	Treatment Modifier	IDH1 inhibitors
JAK2	Oncogene	RTK	Trial Drug	JAK inhibitors	Pacritinib
JAK3	Oncogene	RTK	Trial Drug	JAK inhibitors
KDR	Oncogene	RTK	Trial Drug	KDR inhibitors
KIT	Oncogene	RTK	Approved Drug	KIT inhibitors
KRAS	Oncogene	RTK	Treatment Modifier	MEK inhibitors	Trametinib
MET	Oncogene	RTK	Trial Drug	MET inhibitors	Cabozantinib
MLH1	Tumour suppressor gene	MMR
MPL1			Treatment Modifier
NOTCH1	Tumour suppressor gene	p53	Treatment Modifier	Gamma-secretase inhibitors
NPM1	Oncogene	Not Listed	Treatment Modifier	Retinoic acid therapy
NRAS	Oncogene	RTK	Treatment Modifier	MEK inhibitors	Trametinib
PDGFRA	Oncogene	RTK	Approved Drug	PDFGA inhibitors	Pazopanib
PIK3CA	Oncogene	PI3K	Trial Drug	PI3K, AKT or mTOR inhibitors	Rigosertinib/Everolimus
PTEN	Tumour suppressor gene	PI3K	Trial Drug	p110Beta, AKT or mTOR inhibitors	Everolimus
PTPN11	Oncogene	Not Listed	Treatment Modifier	MEK inhibitors
RB1	Tumour suppressor gene	RB	Treatment Modifier
RET	Oncogene	RTK	Approved Drug	RET inhibitors	Vandetanib
SMAD4	Tumour suppressor gene	SMAD	Treatment Modifier
SMARCB1	Tumour suppressor gene	RB	Histotype Specific
SMO	Oncogene	GLI	Trial Drug	Smo inhibitors	Vismodegib
SRC	Oncogene	Not Listed	Trial Drug	SRC inhibitors	Sunitinib
STK11	Tumour suppressor gene	PI3K	Treatment Modifier	mTOR or AMPK inhibitors
TP53	Tumour suppressor gene	p53	Treatment Modifier
VHL	Tumour suppressor gene	HIF1	Histotype Specific
