# Supplementary material for: “Cancer 2015”: A Prospective, Population-Based Cancer Cohort—Phase 1: Feasibility of Genomics-Guided Precision Medicine in the Clinic
Source: J Pers Med. 2015 Oct 29;5(4):354–69. doi: 10.3390/jpm5040354 (PMC4695860; doi:10.3390/jpm5040354)
Supplement: Supplementary file 1 [file jpm-05-00354-s001.zip › Cancer2015_Illumina_TSCA_Cancer Gene Panel Targets.xls]

## Sheet: TruSeqAmpliconCancerPanel
[Probes]
ABL1_1.chr9.133738330.133738364_tile_1	Human	hg19	chr9	133738330	133738364	-	ATGCATCGCCTAATGCCAGCAGACGC	TGATGTCCGTGCGTTCCATCTCCCAC	-
ABL1_10.chr9.133748283.133748414_tile_1	Human	hg19	chr9	133748283	133748414	+	AGAATCCTTCAGAAGGCTTTTTCTTTAGAC	AACCTCCTGGACTACCTGAGGGAGT	+
ABL1_10.chr9.133748283.133748414_tile_2	Human	hg19	chr9	133748283	133748414	-	TCCATGGCGCAGGCTGCCTGGCC	CCGTAGGTCATGAACTCAGTGATGA	-
ABL1_16.chr9.133750356.133750356_tile_1	Human	hg19	chr9	133750356	133750356	-	GGGAAGAGCAAGAAAGAGGCAGAAAAA	TGTGTAGGTGTCCCCTGTCATCAA	-
ABL1_9.chr9.133747520.133747520_tile_1	Human	hg19	chr9	133747520	133747520	-	AGCGCCTGTGTCACCCTGGGGGT	AAAACGAAGGTGAAATTATTTCAGGAA	-
AKT1.chr14.105246455.105246455_tile_1	Human	hg19	chr14	105246455	105246455	-	TCTGACGGGTAGAGTGTGCGTGGCTC	GCTCCCCTCAACAACTTCTCTGTG	-
ALK1.chr2.29432664.29432664_tile_1	Human	hg19	chr2	29432664	29432664	-	GATAAAATCCTAGTGATGGCCGTTGTA	GACATCTACAGGTGAGTAAAGACTGCC	-
ALK2.chr2.29443695.29443695_tile_1	Human	hg19	chr2	29443695	29443695	-	TGCTGCCCATGTTTACAGAATGCCTT	CACCAGAACATTGTTCGCTGCATTG	-
APC1.chr5.112173917.112173917_tile_1	Human	hg19	chr5	112173917	112173917	-	GCAGAGCTTCTTCTAAGTGCATTTCTC	TGAAGAAGTTCCTGGATTTTCTGTTGC	-
APC2.chr5.112174631.112174631_tile_1	Human	hg19	chr5	112174631	112174631	-	AATTTGTTGGTCTCTCTTCTTCTTCAT	TTTGTTTCTGAACCATTGGCTCCCCGT	-
APC3_42.chr5.112175162.112175958_tile_1	Human	hg19	chr5	112175162	112175958	+	CTTGCAAAGTTTCTTCTATTAACCAAGA	TTCTGCTAATACCCTGCAAATAGCAGA	+
APC3_42.chr5.112175162.112175958_tile_2	Human	hg19	chr5	112175162	112175958	-	TGCTGGATTTGGTTCTAGGGTGCT	CCTATTTCATCTTCAGCTGATGACAAA	-
APC3_42.chr5.112175162.112175958_tile_3	Human	hg19	chr5	112175162	112175958	+	GAAAAGATTGGAACTAGGTCAGCTGAAG	AGCGAAATCTCCCTCCAAAAGTGGT	+
APC3_42.chr5.112175162.112175958_tile_4	Human	hg19	chr5	112175162	112175958	-	CTATCAAGTGAACTGACAGAAGTACATC	CCTGGCTGATTCTGAAGATAAACTAGAACC	-
APC3_42.chr5.112175162.112175958_tile_5	Human	hg19	chr5	112175162	112175958	+	CACCCAAAAGTCCACCTGAACACTAT	ATTATAAGCCCCAGTGATCTTCCAGAT	+
APC3_42.chr5.112175162.112175958_tile_6	Human	hg19	chr5	112175162	112175958	-	CTCTCTCTTTTCAGCAGTAGGTGCTT	CACTTACCATTCCACTGCATGGTTCA	-
APC3_42.chr5.112175162.112175958_tile_7	Human	hg19	chr5	112175162	112175958	+	CAAACCAAGCGAGAAGTACCTAAAAAT	AAAGTACTCCAGATGGATTTTCTTGTTC	+
APC3_42.chr5.112175162.112175958_tile_8	Human	hg19	chr5	112175162	112175958	-	CTCTGATTCTGTTTCATTCCCATTGTCATT	GTGGCAAAATGTAATAAAGTATCAGCATCT	-
APC3_42.chr5.112175162.112175958_tile_9	Human	hg19	chr5	112175162	112175958	+	ATTAAGAATAATGCCTCCAGTTCAGGA	AGAAGAATGTATTATTTCTGCCATGCC	+
ATM1.chr11.108117847.108117848_tile_1	Human	hg19	chr11	108117847	108117848	-	GAAAGGAATAGTTGCATGTACAGAGTC	GATATCTGCCATCAATTCAATCAAATTTT	-
ATM10.chr11.108173640.108173640_tile_1	Human	hg19	chr11	108173640	108173640	-	CAGGTCATAAACAAGGAATTATATCAGACT	ATATCATCCAGGCCTTCAAAAGGG	-
ATM11.chr11.108180945.108180945_tile_1	Human	hg19	chr11	108180945	108180945	-	CCCTTATTGAGACAATGCCAACATTAA	CTAGATAATTTAAATCCAGCCAGAAAGC	-
ATM12.chr11.108200958.108200961_tile_1	Human	hg19	chr11	108200958	108200961	-	CAAAGTCGGAATACCCACATATCATGT	CCTTTACTGTGTATCTTGCATAGAATAAT	-
ATM14.chr11.108204681.108204681_tile_1	Human	hg19	chr11	108204681	108204681	-	TAGGTTGAAACATATGAAATTTGCCAA	GGGACAACAACATCTTCTAAATTCTTAAG	-
ATM15.chr11.108205769.108205769_tile_1	Human	hg19	chr11	108205769	108205769	-	GACAAAATCCCAAATAAAGCAGAAAGAA	CCTGCTAAGCGAAATTCTGCTTTAAATG	-
ATM16.chr11.108206594.108206594_tile_1	Human	hg19	chr11	108206594	108206594	-	CACCCAACCAAATGGCATCTTTTATAT	TTGTCTCAGGTCATCACGGCCCTTCAG	-
ATM17.chr11.108218089.108218089_tile_1	Human	hg19	chr11	108218089	108218089	-	CTAGGACAACTGTTTATGCTGAAAACA	TCTATATGTACAAGTTCTGCTGACTGC	-
ATM18.chr11.108225590.108225590_tile_1	Human	hg19	chr11	108225590	108225590	-	GCTAAGTGCACAATCTCCTCCTTTCT	AACAGAGTTTCCTGAGAGTTTCTCATC	-
ATM19.chr11.108236086.108236203_tile_1	Human	hg19	chr11	108236086	108236203	-	TGAAGATCACACCCAAGCTTTCCATC	TCAGCTACTTTGTTGAAACTCTGGTCA	-
ATM2.chr11.108119823.108119823_tile_1	Human	hg19	chr11	108119823	108119823	-	TTGCTAGTAATAGGTTTGGGGGTAGAC	GATCAAAATCATTCTGTGACTTCTGAA	-
ATM3.chr11.108123551.108123551_tile_1	Human	hg19	chr11	108123551	108123551	-	AAGCTATAGCTTAAAATGATAAAGAGCAT	ACAAAGAAAAACAAAAAGCTTCACTTAGA	-
ATM4.chr11.108137973.108138003_tile_1	Human	hg19	chr11	108137973	108138003	-	ACTGCCAAATCAATATAAAGAAGTAAAAGA	GATTTCCATTAGTATCATCTTCCATTGAT	-
ATM6.chr11.108155132.108155132_tile_1	Human	hg19	chr11	108155132	108155132	-	TCGAATAAATAGCCTTAAAACTTAAAGGTT	ATCCCACTGTCTCTGGTACCCTCATAG	-
ATM7.chr11.108170476.108170479_tile_1	Human	hg19	chr11	108170476	108170479	-	ACTCACCAATCTTCTACCAGTGTGTTA	ACTTCTCCCAAGCAGCTTCCAACAGCC	-
ATM9.chr11.108172421.108172421_tile_1	Human	hg19	chr11	108172421	108172421	-	ACAGAACTGTTTTAGATATGCTGGGTA	AATGTTTTTCAAACAGGTAACAGCTGC	-
BRAF1.chr7.140453121.140453193_tile_1	Human	hg19	chr7	140453121	140453193	-	ACCTAAACTCTTCATAATGCTTGCTCT	GGTCCCATCAGTTTGAACAGTTGTCT	-
BRAF28.chr7.140481397.140481478_tile_1	Human	hg19	chr7	140481397	140481478	-	GGTTTTCTTTTTCTGTTTGGCTTGACT	CTACAAGGGAAAGTGGCATGGTAAGTA	-
CDH1_1.chr16.68835649.68835650_tile_1	Human	hg19	chr16	68835649	68835650	-	GGCGGTGGTGGTGCCCCACTGT	CTTTGAATCGGGTGTCGAGGGAAAAA	-
CDH1_2.chr16.68846137.68846137_tile_1	Human	hg19	chr16	68846137	68846137	-	ACATTCTCTAGTCTGGAGAGAGTTTTC	TTGGTGTCAGTGACTGTGATCACAGCT	-
CDH1_3.chr16.68847274.68847277_tile_1	Human	hg19	chr16	68847274	68847277	-	CATCTTGCCAGGTACCATACAAACCTT	CACTTTCAGTGTGGTGATTACGACGTT	-
CDKN2A1.chr9.21971153.21971187_tile_1	Human	hg19	chr9	21971153	21971187	-	TTGTGTGGGGGTCTGCTTGGCGGTGA	AACTGCGCCGACCCCGCCACTCTCA	-
CSF1R1_3.chr5.149433644.149433646_tile_1	Human	hg19	chr5	149433644	149433646	-	TCCCACCCTCAGGACTATACCAATCT	AGTTCTGCTGAGGAGTTGACGACAGGG	-
CSF1R4.chr5.149453044.149453044_tile_1	Human	hg19	chr5	149453044	149453044	-	TCTTGGGTGGTGGGGACTATGTACCT	AACTTGAGCTCTGAGCAGAACCTCATC	-
CTNNB1_1_16.chr3.41266040.41266137_tile_1	Human	hg19	chr3	41266040	41266137	-	GGTATCCACATCCTCTTCCTCAGGATT	GTCCAACTCCATCAAATCAGCTATAAA	-
EGFR1.chr7.55211080.55211080_tile_1	Human	hg19	chr7	55211080	55211080	-	CATCGGAACTGCTGTCTGCATTTATGA	GATGATCTGCAGGTTTTCCAAAGGAAT	-
EGFR2.chr7.55221822.55221822_tile_1	Human	hg19	chr7	55221822	55221822	-	AAGCAAGGCAAACACATCCACCCAAAG	AAAGCTGTATTTGCCCTCGGGGTTCA	-
EGFR3.chr7.55233043.55233043_tile_1	Human	hg19	chr7	55233043	55233043	-	AACTTGGGAGACATTTTTGATCTCTGA	TGCCGGGCAGGTCTTGACGCAGT	-
EGFR4.chr7.55241677.55241708_tile_1	Human	hg19	chr7	55241677	55241708	-	GGAAATATACAGCTTGCAAGGACTCTG	TCAAGATCCTCAAGAGAGCTTGGTTG	-
EGFR44.chr7.55249005.55249131_tile_1	Human	hg19	chr7	55249005	55249131	-	AGGTGAGGCAGATGCCCAGCAGGCGG	CGCATGAATGCGATCTTGAGTTTCAA	-
EGFR44.chr7.55249005.55249131_tile_2	Human	hg19	chr7	55249005	55249131	+	CAGCGTGGACAACCCCCACGTGT	GTGTGTGCAGATCGCAAAGGTAATCA	+
EGFR54.chr7.55259514.55259524_tile_1	Human	hg19	chr7	55259514	55259524	-	CCTCCCCTGCATGTGTTAAACAATACA	CCAAAATCTGTGATCTTGACATGCTGC	-
EGFR9.chr7.55242418.55242511_tile_1	Human	hg19	chr7	55242418	55242511	-	ATGAGAAAAGGTGGGCCTGAGGTTCAG	CCTATGACAGAGAGAGAAGGAAGACGTT	-
ERBB2_1.chr17.37880219.37880261_tile_1	Human	hg19	chr17	37880219	37880261	-	CATATCTCCCCAAACCCCAATGAAGAG	CTTTGATGGCCACTGGAATTTTCACA	-
ERBB2_13.chr17.37881332.37881440_tile_1	Human	hg19	chr17	37881332	37881440	-	TCTGCTCCTTGGTCCTTCACCTAACCT	ACATCCTCCAGGTAGCTCATCCCCTGG	-
ERBB2_4.chr17.37880993.37881012_tile_1	Human	hg19	chr17	37880993	37881012	-	ATACACCAGTTCAGCAGGTCCTGGGAG	TATGCTTCCTGGGGACAAGGGTAC	-
ERBB4_1_2.chr2.212288942.212288955_tile_1	Human	hg19	chr2	212288942	212288955	-	ACTACTGGTATAGTGCTGGTTTGTTCA	AGAACGTTTGCCTCAGCCTCCCATCTG	-
ERBB4_10.chr2.212652764.212652764_tile_1	Human	hg19	chr2	212652764	212652764	-	AATGGTGGAGTCTATGTAGACCAGAAC	TCTTTTTAATTTCTCAAAATGTTCTACCCT	-
ERBB4_11.chr2.212812157.212812157_tile_1	Human	hg19	chr2	212812157	212812157	-	GTGGCTCTTAATCAGTTTCGTTACCTG	GGTAAGGAATATATCCAAAATGGCAAATA	-
ERBB4_3_4.chr2.212530066.212530135_tile_1	Human	hg19	chr2	212530066	212530135	-	CATTTCAGGGTCCTGACAACTGTACAA	AACTGCACCCAAGGGTAAGCATTCTT	-
ERBB4_5.chr2.212576857.212576857_tile_1	Human	hg19	chr2	212576857	212576857	-	ATACTCTGCTATTTTATAATGAAGATGCAA	CCAGTAACATTGACAAATTCATAAACTGTA	-
ERBB4_6_7.chr2.212578341.212578349_tile_1	Human	hg19	chr2	212578341	212578349	-	AGGGTAAGATACATAAACACTATCAATGA	TGCCTGCCCTAGTTCCAAGATGGAA	-
ERBB4_8.chr2.212587147.212587147_tile_1	Human	hg19	chr2	212587147	212587147	-	TGAAAGTAATATTTGCTGTGTTGCAGG	CATTCTGTGTCAAGAAATGTCCACGTA	-
ERBB4_9.chr2.212589811.212589811_tile_1	Human	hg19	chr2	212589811	212589811	-	GCAGACTTTGATCATGGTCCTATCTCT	GACTGCTTTGTATGTCTGTGATTTCTC	-
FBXW7_1.chr4.153245446.153245446_tile_1	Human	hg19	chr4	153245446	153245446	-	CAGTAATTGATAGGAAGAGTATCCATACT	AACAAGTGGAATGGAACTCAAAGACAA	-
FBXW7_2.chr4.153247288.153247366_tile_1	Human	hg19	chr4	153247288	153247366	-	GTTTTGTTTTGTTTTTCTGTTTCTCCCT	TATGATGGCAGGAGGGTTGTTAGTGGAGCA	-
FBXW7_5.chr4.153249384.153249384_tile_1	Human	hg19	chr4	153249384	153249384	-	CATACAGGTGGAGTATGGTCATCACAA	AAAAGGTAAGGGAAAATCTTGTCATGG	-
FBXW7_7.chr4.153250883.153250883_tile_1	Human	hg19	chr4	153250883	153250883	-	CTGTTCCTGTTTATGCCTTCATTTTTC	AGTTAGTGGTTCTGATGACAACACTT	-
FBXW7_8.chr4.153258983.153258983_tile_1	Human	hg19	chr4	153258983	153258983	-	CTGTAATTTGGGACATCTGTTAAAACAATA	GACTTCATTTCATTGCTCCCTAAAGAGG	-
FGFR1_1.chr8.38282209.38282209_tile_1	Human	hg19	chr8	38282209	38282209	-	TTTTGAGAGGCTTGGGCTCAGCAGAA	TCACCGGCCCATCCTGCAAGCAGGG	-
FGFR1_2.chr8.38285938.38285938_tile_1	Human	hg19	chr8	38285938	38285938	-	AAGAGATCATCACTAAGGGAGCAGTGG	GGATGATGATGATGATGATGACTCCTC	-
FGFR2_1.chr10.123258034.123258034_tile_1	Human	hg19	chr10	123258034	123258034	-	CTAACAGTAGCTGCCCATGAGTTAGAG	TTCTTGGAGCCTGCACACAGGATGGTG	-
FGFR2_2.chr10.123274774.123274803_tile_1	Human	hg19	chr10	123274774	123274803	-	GCCTTTTGGTTCCTTTGGTTGTGCTAT	CATAGGGGTCTTCTTAATCGCCTGTAT	-
FGFR2_5.chr10.123279503.123279677_tile_1	Human	hg19	chr10	123279503	123279677	-	CACGTGGAAAAGAACGGCAGTAAATAC	GGAGTTGAGAGAGGATGATTCTCTTTT	-
FGFR2_5.chr10.123279503.123279677_tile_2	Human	hg19	chr10	123279503	123279677	+	TTTAGATTCAGAAAGTCCTCACCTTGAG	CTCCTCCGACCACTGTGGAGGCATTT	+
FGFR2_5.chr10.123279503.123279677_tile_3	Human	hg19	chr10	123279503	123279677	-	ACTGACAGCCCTCTGGACAACACAGCT	CGTAGAGTTTGTCTGCAAGGTTTACAG	-
FGFR3_1_2.chr4.1803564.1803568_tile_1	Human	hg19	chr4	1803564	1803568	-	TTGCTGCCATTCACCTCCACGTGCTTG	TCTGTGGGGGCAGATGACGCTCAGG	-
FGFR3_3_4.chr4.1806119.1806153_tile_1	Human	hg19	chr4	1806119	1806153	-	GCTCAGAACCTGGTATCTACTTTCTGT	TAGCTGAGGATGCCTGCATACACACTG	-
FGFR3_5_7.chr4.1807862.1807890_tile_1	Human	hg19	chr4	1807862	1807890	-	AAACAAGGCCTCAGGCGCCATCCACT	GCCAGCCCGAAGTCTGCGATCT	-
FGFR3_8.chr4.1808331.1808331_tile_1	Human	hg19	chr4	1808331	1808331	-	CCGGAGGGACCCCCACCCCTGA	CCCCCAGCGTGAAGATCTCCCA	-
FGFR3_9.chr4.1808949.1808949_tile_1	Human	hg19	chr4	1808949	1808949	-	AAGCTCTGTGTAGCTGTCTCTCCATCT	TCGTGGGCAAACACGGAGTCGTC	-
FLT3_1.chr13.28592620.28592653_tile_1	Human	hg19	chr13	28592620	28592653	-	CACATCACAGTAAATAACACTCTGGTG	TTGTCAGGGGCAATGTGAGGCTGCTATT	-
FLT3_13.chr13.28602329.28602329_tile_1	Human	hg19	chr13	28602329	28602329	-	ACTTGAGTTTTACATTTTTAATGCTCCT	TGTCAGGTAACCCACTTCCACGAAAA	-
FLT3_14.chr13.28608244.28608341_tile_1	Human	hg19	chr13	28608244	28608341	-	CTATCTGCAGAACTGCCTATTCCTAAC	TTCCAAGAGAAAATTTAGAGTTTGGTAAG	-
FLT3_22.chr13.28610138.28610138_tile_1	Human	hg19	chr13	28610138	28610138	+	CCAGGTCCAAGATGGTAATGGGTAT	ATACCAATACTTTGTGAAGCCAAGGTGG	+
GNA11_4.chr19.3114942.3115070_tile_1	Human	hg19	chr19	3114942	3115070	+	AGTGCGCGGTCCACCCCCTCCT	CTGCCCACCCAGCAGGACGTGCT	+
GNA11_4.chr19.3114942.3115070_tile_2	Human	hg19	chr19	3114942	3115070	-	CGGCACACCGGGCAAATGAGCC	TAGCCCAAGGTGGCGATGCGGTC	-
GNA11_5.chr19.3118922.3119051_tile_1	Human	hg19	chr19	3118922	3119051	+	TCCTGCTCCAGCCGATGTCAGTCT	GATCCACTGCTTTGAGAACGTGACAT	+
GNA11_6.chr19.3119204.3119357_tile_2	Human	hg19	chr19	3119204	3119357	+	GGATGGAGGAGAGCAAAGCCCTGTT	CATGGGGAGGGGCTCGCGGGCA	+
GNA11_7.chr19.3120987.3121177_tile_1	Human	hg19	chr19	3120987	3121177	-	AACATCTTCAGGATGAACTCCCGCGCC	ACGGCCCACCCAGCTCGACCCCC	-
GNA11_7.chr19.3120987.3121177_tile_2	Human	hg19	chr19	3120987	3121177	+	AGGTCCCCAGCGGGACGCCCAG	CAGCTCAACCTCAAGGAGTACAACCT	+
GNA11_7.chr19.3120987.3121177_tile_3	Human	hg19	chr19	3120987	3121177	-	AAAAATCTCCTCCCGCGGGCAGAG	AGGATGGTGTCCTTCACGGCCGC	-
GNAQ_4.chr9.80412436.80412564_tile_1	Human	hg19	chr9	80412436	80412564	-	CATTCTCATTGTGTCTTCCCTCCTCTA	GTAACTGAGTCCATGAAACCTATTTCC	-
GNAQ_5.chr9.80409379.80409508_tile_1	Human	hg19	chr9	80409379	80409508	-	GCTTAGTGAATATGATCAAGTTCTCGTGG	GCTTTCTTGAAATTTGATTTTAGGACTTTT	-
GNAQ_5.chr9.80409379.80409508_tile_2	Human	hg19	chr9	80409379	80409508	+	AGATAATAAAATGATAATCCATTGCCTGTC	TTGGCCCCCTACATCGACCATTCT	+
GNAQ_5.chr9.80409379.80409508_tile_3	Human	hg19	chr9	80409379	80409508	-	ATTGAATTGACTTGGATGATCATCGTC	GGTCAGAGAGAAGAAAATGGATACACT	-
GNAQ_6.chr9.80343430.80343583_tile_1	Human	hg19	chr9	80343430	80343583	-	GAAAATCATGTATTCCCATCTAGTCGACT	TTGCCCTGTGCAGCCTGCGTGTTGA	-
GNAQ_6.chr9.80343430.80343583_tile_2	Human	hg19	chr9	80343430	80343583	+	TTCACAGCTACTGAGCTGTGGTATGA	AGGGGTATGTGATAATTGTTCTAAAGAGAG	+
GNAQ_6.chr9.80343430.80343583_tile_3	Human	hg19	chr9	80343430	80343583	-	GGTCGTATACAAAAGATGGGTTGGACTTAT	GTTCCAGAACTCCTCGGTTATTCTGTT	-
GNAQ_7.chr9.80336240.80336429_tile_1	Human	hg19	chr9	80336240	80336429	-	ACCATCCTCCAGTTGAACCTGAAGG	TTTATTGCCGTCCTGGACTCTGTGTGAGCG	-
GNAQ_7.chr9.80336240.80336429_tile_2	Human	hg19	chr9	80336240	80336429	+	CAGGGAAGGGCAGGGCGGGTGTCTA	ATAATTTTGTCACTGTCTGGGTTCAGG	+
GNAQ_7.chr9.80336240.80336429_tile_3	Human	hg19	chr9	80336240	80336429	-	CCAATGATGATTGAATACATTAGCAGAT	TACTCCCACTTCACGTGCGCCACAGAC	-
GNAS1.chr20.57484420.57484421_tile_1	Human	hg19	chr20	57484420	57484421	-	ACAGCTGGTTATTCCAGAGGGACTGGG	GCGAAGCAGGTCCTGAAACAAAATTGA	-
HNF1A_1.chr12.121431413.121431414_tile_1	Human	hg19	chr12	121431413	121431414	-	TTGCCGCAGCCCAGACCAAACCAGCA	TTGAAACGGTTCCTCCGCCCCTTCTT	-
HNF1A_3.chr12.121432070.121432070_tile_1	Human	hg19	chr12	121432070	121432070	-	ACATACCACTTACCGTGGACCTTACT	CGGTTGGCAAACCAGTTGTAGACA	-
HRAS1.chr11.533873.533875_tile_1	Human	hg19	chr11	533873	533875	-	TACCAGGGAGAGGCTGGCTGTGTGAAC	AGTACAGCGCCATGCGGGACCAGTAC	-
HRAS6.chr11.534285.534289_tile_1	Human	hg19	chr11	534285	534289	-	CTGCCCTGTGGGGCCTGGGGCTGG	AAGAGTGCGCTGACCATCCAGCTGATC	-
IDH1_1_2.chr2.209113112.209113113_tile_1	Human	hg19	chr2	209113112	209113113	-	GAGGGTTGAGGAGTTCAAGTTGAAACA	CATGCTTATGGGGATCAAGTAAGTCAT	-
JAK2_1.chr9.5073769.5073770_tile_1	Human	hg19	chr9	5073769	5073770	-	TTCAGTTTCAAAAATACTTAACTCCTGTT	CTCCATAATTTAAAACCAAATGCTTGTG	-
JAK3_1.chr19.17945696.17945696_tile_1	Human	hg19	chr19	17945696	17945696	-	ATCCCTGATCCCACTTTCATTCCCTCA	ATGCCCATCAGTGCCCTGGATCCTG	-
JAK3_2.chr19.17948009.17948009_tile_1	Human	hg19	chr19	17948009	17948009	-	TAGTGCTGTGTGCACTAATGGCAGACT	AGCTTGATGAGCCAAGTGTCGTAC	-
KDR1.chr4.55946114.55946257_tile_1	Human	hg19	chr4	55946114	55946257	-	ATTCTCCAGCCTGACTCGGGGACCACACTG	CATTTGATTTTCATTTCGACAACAGAAAAA	-
KDR1.chr4.55946114.55946257_tile_2	Human	hg19	chr4	55946114	55946257	+	ATGCTTCCTTTTAAACAGGAGGAGAGC	GGACTGGTAGCCGCTTGTCTGGTTTGA	+
KDR10.chr4.55979623.55979623_tile_1	Human	hg19	chr4	55979623	55979623	-	CTGGTGTCCCTGTTTTTAGCATTAAAT	ACCTAAAAACCCAGTCTGGGAGTGAG	-
KDR11.chr4.55980348.55980348_tile_1	Human	hg19	chr4	55980348	55980348	-	TCTGTGCAAAGTTATAGGCTTATTTGC	AGAACTGAACTAAATGTGGGGATTGAC	-
KDR3.chr4.55953807.55953807_tile_1	Human	hg19	chr4	55953807	55953807	-	CTGAAGCCATAACAACAGTCTTCTGTG	ATTCCATTATGACAACACAGCAGGAAT	-
KDR4.chr4.55955111.55955127_tile_1	Human	hg19	chr4	55955111	55955127	-	TCCTTATTTAGCATCTCACCTCGTCAG	AGCCCAGTCAGAGACCCACGTTTT	-
KDR6.chr4.55960989.55961023_tile_1	Human	hg19	chr4	55960989	55961023	-	TTTATAGACCAAAGGGGCACGATTCCG	TGTAGAAGAAGAGGAAGGTACTGGCTA	-
KDR8.chr4.55962507.55962507_tile_1	Human	hg19	chr4	55962507	55962507	-	GGAAATGCATGTGGTCTGTAAACTAGG	AACACACAGTGAGCATCGAGCTCTCA	-
KDR9.chr4.55972964.55972964_tile_1	Human	hg19	chr4	55972964	55972964	-	TACCATGGTAGGCTGCGTTGGAAGTTA	GACAAACCCATACCCTTGTGAAGAATG	-
KIT1.chr4.55561764.55561764_tile_1	Human	hg19	chr4	55561764	55561764	-	GTGTTTGTTGGTGCACGTGTATTTGC	CCCACGCGGACTATTAAGTCTGATTTT	-
KIT2.chr4.55592185.55592186_tile_1	Human	hg19	chr4	55592185	55592186	-	CAGTATGGTGTGATGCATGTATTACCA	CAGAAGTCTTGCCCACATCGTTGTAA	-
KIT20_21.chr4.55594221.55594258_tile_1	Human	hg19	chr4	55594221	55594258	-	GCAGTTTATAATCTAGCATTGCCAAAAT	AGTTCAGACATGAGGGCTTCCCGTTCT	-
KIT22.chr4.55595519.55595519_tile_1	Human	hg19	chr4	55595519	55595519	-	ACTATTTATGTAAATCAGTCTTACCAGGA	TAATGACCAGGGTGGGCCCTAAAAGC	-
KIT23.chr4.55597495.55597497_tile_1	Human	hg19	chr4	55597495	55597497	-	CCACATTAGCATGATATACATACTCTCT	CTGGGAGAGATGAAACAAGTCATGACT	-
KIT24_28.chr4.55599320.55599348_tile_1	Human	hg19	chr4	55599320	55599348	-	TGTGTGATATCCCTAGACAGGATTTAC	GGCTAGACCAAAATCACAAATCTTTGT	-
KIT29.chr4.55602694.55602694_tile_1	Human	hg19	chr4	55602694	55602694	-	GAAGCAGGACACCAATGAAACTTCAAG	TGCCATCCACTTCACAGGTAGTCGA	-
KIT3_19.chr4.55593464.55593689_tile_1	Human	hg19	chr4	55593464	55593689	-	GAGAGAACAAATAAATGGTTACCTGTAAA	GTGGAATCACAAACTTTGGCAGGA	-
KIT3_19.chr4.55593464.55593689_tile_2	Human	hg19	chr4	55593464	55593689	+	CGTAGCTGGCATGATGTGCATTATTG	ACCCATGTATGAAGTACAGTGGAAGG	+
KIT3_19.chr4.55593464.55593689_tile_3	Human	hg19	chr4	55593464	55593689	-	GTGACATGGAAAGCCCCTGTTTCATA	TCTGTGGGGAGAAAGGGAAAAATAGAT	-
KRAS1.chr12.25378562.25378562_tile_1	Human	hg19	chr12	25378562	25378562	-	TCTTTCCCAGAGAACAAATTAAAAGAGT	AGACAAGACAGGTAAGTAACACTGAAA	-
KRAS2.chr12.25380275.25380283_tile_1	Human	hg19	chr12	25380275	25380283	-	TTGTTGTTGAGTTGTATATAACACCTTTT	AGTACAGTGCAATGAGGGACCAGTAC	-
KRAS7.chr12.25398255.25398285_tile_1	Human	hg19	chr12	25398255	25398285	-	GGTACTGGTGGAGTATTTGATAGTGTAT	GCTAATTCAGAATCATTTTGTGGACGAAT	-
MET1.chr7.116339642.116339642_tile_1	Human	hg19	chr7	116339642	116339642	-	CCTTCTCACTGATATCGAATGCAATGG	CTTCTATCTGTGGGGAGAATATGCAGT	-
MET2.chr7.116340262.116340262_tile_1	Human	hg19	chr7	116340262	116340262	-	GCCCTGGATATTCTTTTTGAGACTGAT	GAAGAAGTCGTTGACATATTTGATAGG	-
MET3.chr7.116411990.116411990_tile_1	Human	hg19	chr7	116411990	116411990	-	TGCAAAACCAAAAATAAACAACAATGTC	TTACACTTCGGGCACTTACAAGCCTA	-
MET4.chr7.116417463.116417464_tile_1	Human	hg19	chr7	116417463	116417464	-	CACAAGGGGAAAGTGTAAATCAACGTTT	CACAACCAAAATGCCCTGTGCAAAAGA	-
MET6.chr7.116423413.116423474_tile_1	Human	hg19	chr7	116423413	116423474	-	GAGGAGAAACTCAGAGATAACCAATAC	TGTCTCTGGCAAGACCAAAATCAGCA	-
MLH1.chr3.37067240.37067240_tile_1	Human	hg19	chr3	37067240	37067240	-	TGGGAGTTCAAGCATCTCCTCATCTTG	ATCTGGTGGGCATAGACCTTATCACT	-
MPL1_2.chr1.43815008.43815009_tile_1	Human	hg19	chr1	43815008	43815009	-	AAGTGGCGAAGCCGTAGGTGCGCACG	TCAGCAGCAGCAGGCCCAGGACGG	-
NOTCH1_1.chr9.139397768.139397768_tile_1	Human	hg19	chr9	139397768	139397768	-	AGACCTGGCTTCCCACCACCCCAGGCT	AGATTGACAACCGGCAGTGTGTGCAG	-
NOTCH1_2.chr9.139399344.139399422_tile_1	Human	hg19	chr9	139399344	139399422	-	AGTGCGAGTGGGACGGGCTGGACTGT	ACACCAACGTGGTCTTCAAGCGTGAC	-
NPM1.chr5.170837547.170837548_tile_1	Human	hg19	chr5	170837547	170837548	-	GGTAGGGAAAGTTCTCACTCTGCATTA	AAAAAGAAATGTGGTTAAGGAACCAC	-
NRAS1_7.chr1.115256528.115256531_tile_1	Human	hg19	chr1	115256528	115256531	-	CAATAGCATTGCATTCCCTGTGGTTTT	AGAGTACAGTGCCATGAGAGACCAAT	-
NRAS8_13.chr1.115258730.115258748_tile_1	Human	hg19	chr1	115258730	115258748	-	GGGTTTTCATTTCCATTGATTATAGAAAG	CTGACAATCCAGCTAATCCAGAACCA	-
PDGFRA1_4.chr4.55141013.55141049_tile_1	Human	hg19	chr4	55141013	55141049	-	TACCCCATGGAACTTACCAAGCACTAG	CTATAAATGACCAGGACAGGTAACTGG	-
PDGFRA5.chr4.55144146.55144146_tile_1	Human	hg19	chr4	55144146	55144146	-	GTCAGCTCCATTCAAGGGACTTCTATT	TACAATGTTCAAATGTGGCCCCAGGT	-
PDGFRA6.chr4.55144547.55144547_tile_1	Human	hg19	chr4	55144547	55144547	-	AACATCTCTCTTTGCACCCACCTCCGT	ATGATGTAAATGGGGCCTATGGGGAC	-
PDGFRA7_23.chr4.55152040.55152109_tile_1	Human	hg19	chr4	55152040	55152109	-	AGAGATTAAAGTGAAGGAGGATGAGCC	TTGCGAGCAGCCAGATCACGGTGGA	-
PIK3CA1.chr3.178916876.178916876_tile_1	Human	hg19	chr3	178916876	178916876	-	AGGGACAACAGTTAAGCTTTATGGTTA	AAAAATTCTTCCCTTTCTGCTTCTTG	-
PIK3CA12.chr3.178938860.178938860_tile_1	Human	hg19	chr3	178938860	178938860	-	TAAACAACTCTGCCCCACTGCAGTGAA	CTTCAAATACATCCCACATGCACGACA	-
PIK3CA13_20.chr3.178952007.178952150_tile_1	Human	hg19	chr3	178952007	178952150	-	CCAAAGCCTCTTGCTCAGTTTTATCTAA	AGCCTTGTAACACATCTCCTGAAACC	-
PIK3CA13_20.chr3.178952007.178952150_tile_2	Human	hg19	chr3	178952007	178952150	+	CATTGCATACATTCGAAAGACCCTAGC	AGATAACTGAGAAAATGAAAGCTCACTCTG	+
PIK3CA2.chr3.178921553.178921553_tile_1	Human	hg19	chr3	178921553	178921553	-	ACATTCGGAGATTTGGATGTTCTCCTA	TCACGTAGGTTGCACAAAGAATTTTTA	-
PIK3CA3.chr3.178927980.178927980_tile_1	Human	hg19	chr3	178927980	178927980	-	CTTCTAATCCATGAGGTACTGGCCAAA	AACACATTTCAAAACACTTTTCTTCCC	-
PIK3CA4_11.chr3.178936074.178936095_tile_1	Human	hg19	chr3	178936074	178936095	-	GGTATGGTAAAAACATGCTGAGATCAG	CTCGTGTAGAAATTGCTTTGAGCTGTT	-
PTEN1.chr10.89624242.89624244_tile_1	Human	hg19	chr10	89624242	89624244	-	TACGGACATTTTCGCATCCGTCTACTC	ATGATGGCTGTCATGTCTGGGAGCCTG	-
PTEN13.chr10.89720716.89720852_tile_1	Human	hg19	chr10	89720716	89720852	-	AATTTGGAGAAAAGTATCGGTTGGCTT	AGGTTTCCTCTGGTCCTGGTATGAA	-
PTEN13.chr10.89720716.89720852_tile_2	Human	hg19	chr10	89720716	89720852	+	AAAATGATCTTGACAAAGCAAATAAAGAC	CTTGCTTGACAAGTTTTTAACTTATGTATT	+
PTEN3.chr10.89685307.89685307_tile_1	Human	hg19	chr10	89685307	89685307	-	TGGACTTCTTGACTTAATCGGTTTAGG	CTTGTAATGGTTTTTATGCTTTGAATCCA	-
PTEN4.chr10.89711893.89711900_tile_1	Human	hg19	chr10	89711893	89711900	-	GGATGAGAATTTCAAGCACTTACTGCA	TGGGAATAGTTACTCCCTGGTGGACA	-
PTEN7.chr10.89717615.89717772_tile_1	Human	hg19	chr10	89717615	89717772	-	GGGTCCTGAATTGGAGGAATATATCTTCAC	ACACGAAATATGGATTCTGTATCTGC	-
PTEN7.chr10.89717615.89717772_tile_2	Human	hg19	chr10	89717615	89717772	+	CAGTTTGTGGTCTGCCAGCTAAA	AAAGGTTTGTACTTTACTTTCATTGGGAG	+
PTPN11_1.chr12.112888163.112888211_tile_1	Human	hg19	chr12	112888163	112888211	-	TACTGACCTTTCAGAGGTAGGATCTGC	GTGTTCTGAATCTTGATGTGGGTGAC	-
PTPN11_10.chr12.112926884.112926888_tile_1	Human	hg19	chr12	112926884	112926888	-	CAAGAGGCCTAGCAAGAGAATGAGAAT	TCTGAGACCGCACCATCTGGATGGTT	-
RB1_1.chr13.48919244.48919244_tile_1	Human	hg19	chr13	48919244	48919244	-	CCTTTCCAATTTGCTGAAGAGTGCAAA	CAGTAACCTTAAAAATTTGTGTTATTTCGT	-
RB1_2.chr13.48923148.48923148_tile_1	Human	hg19	chr13	48923148	48923148	-	GCTAACAGTTAATAAGCCAAGCAGAGA	AAATGTGATCCAAGAAACTTTTAGCAC	-
RB1_3.chr13.48942685.48942685_tile_1	Human	hg19	chr13	48942685	48942685	-	ACATAAAGAAACGTGAACAAATCTGAAA	GGTGTTCTCTGTGTTTCAAAACTAAATAA	-
RB1_4.chr13.48955538.48955550_tile_1	Human	hg19	chr13	48955538	48955550	-	TTCCCTATATGTTCTTGAGGTAGATGT	AATGTTTTATCATTTCTCTTGTCAAGTTG	-
RB1_6.chr13.49027168.49027168_tile_1	Human	hg19	chr13	49027168	49027168	-	TTTGCAGTTTGAATGGTCAACATAACA	TAAAGGTGAATCCTATATGAAACATGATG	-
RB1_7.chr13.49033843.49033846_tile_1	Human	hg19	chr13	49033843	49033846	-	GAAGTGCTTGATTTTCTTACTTGGTCC	TAGGCTAGCCGATACACTGTGGGAATA	-
RB1_8.chr13.49037877.49037877_tile_1	Human	hg19	chr13	49037877	49037877	-	GGAAAATTACCTACCTCCTGAACAGCA	AGTAGTCAGAATTTTATTACATGGTTTTGT	-
RB1_9.chr13.49039164.49039164_tile_1	Human	hg19	chr13	49039164	49039164	-	TGTTTTGGTGGACCCATTACATTAGAT	CTTTGATCAAAACACGTTTGAATGTCT	-
RET1.chr10.43609078.43609104_tile_1	Human	hg19	chr10	43609078	43609104	-	ACTCGCCTCCCAGCAATTTCCTCCC	TTGCAGGTGCCATAGCCAGCTTTAAT	-
RET10.chr10.43613840.43613840_tile_1	Human	hg19	chr10	43613840	43613840	-	AGAACAGGGCTGTATGGAGCCCCCAGC	GGGAGGCGTTCTCTGAAATGCAG	-
RET11_12.chr10.43615567.43615569_tile_1	Human	hg19	chr10	43615567	43615569	-	ATGGTGCACCTGGGATCCCTGGGAG	ATGTTTCTGGCTGCCAAGTCCCGATGAA	-
RET13.chr10.43617416.43617416_tile_1	Human	hg19	chr10	43617416	43617416	-	AATTCCCTGGCCAAGCTGCACAGACGG	CCATTTAACTGGAATCCGACCCTAAAG	-
RET2_9.chr10.43609940.43609950_tile_1	Human	hg19	chr10	43609940	43609950	+	AAGCCTCACACCACCCCCACCCACAGAT	CCCATCTCCTCAGCTGAGATGACCTT	+
SMAD4_1.chr18.48575169.48575170_tile_1	Human	hg19	chr18	48575169	48575170	-	TACAAAAATTGAAACACTATTGAGATCCT	CGCATACTGACAATATTTAACATGTTTTAG	-
SMAD4_11.chr18.48593405.48593405_tile_1	Human	hg19	chr18	48593405	48593405	-	GCACTTGGGTAGATCTTATGAACAGCA	TGCCTATGTGCAACCTTAGGAAGAAA	-
SMAD4_12.chr18.48603032.48603094_tile_1	Human	hg19	chr18	48603032	48603094	-	AAAGAATGAAAAGCATACTTACTGATAGC	CTGACGCAAATCAAAGACCTTTTAAGAA	-
SMAD4_15.chr18.48604668.48604754_tile_1	Human	hg19	chr18	48604668	48604754	-	GCATGGTATGAAGTACTTCGTCTAGGA	AAGGTCATCAACACCAATTCCAGCAG	-
SMAD4_2.chr18.48581198.48581198_tile_1	Human	hg19	chr18	48581198	48581198	-	ATGTTGGGAAAGTTGGCAGTGCTGGTA	CAAAGTCATGCACATATTCATCCTTCAC	-
SMAD4_3.chr18.48584560.48584560_tile_1	Human	hg19	chr18	48584560	48584560	-	GCTGTCTAAAAATTAAGGCCCACATGG	TGATGCTATCTGCAACAGTCCTTCAC	-
SMAD4_4.chr18.48586262.48586262_tile_1	Human	hg19	chr18	48586262	48586262	-	ACTCATGTCATGATGAGTATTGTACTC	AATGCAAGCTCATTGTGAACAGGCCCT	-
SMAD4_5.chr18.48591826.48591919_tile_1	Human	hg19	chr18	48591826	48591919	-	CAATACCTTGCTCTCTCAATGGCTTCT	AGTAAGCAATGGAACACCAATACTCAG	-
SMARCB1_1.chr22.24133967.24133990_tile_1	Human	hg19	chr22	24133967	24133990	-	GCGAGTGGTTTTGAAACAGGTTTACA	ACATACGGAGGTAGTTTCCCACCTAT	-
SMARCB1_3.chr22.24143240.24143240_tile_1	Human	hg19	chr22	24143240	24143240	-	TTGTGGGGAGCACAAGGTCAAAGCAG	ATGCGGTTCCTGTTGATGGTTGTGGA	-
SMARCB1_4.chr22.24145582.24145582_tile_1	Human	hg19	chr22	24145582	24145582	-	ATGTCCTGCGTGTCAGGTCCAGAATCT	TTCTGCCCATCGATCTCCATGTCCAG	-
SMARCB1_5_6.chr22.24176352.24176357_tile_1	Human	hg19	chr22	24176352	24176357	-	ACTCCACCCCCACCCGATCCTCAGGA	TGTTGGCAAGACGCCTCATCCGCCTGG	-
SMO1.chr7.128845101.128845101_tile_1	Human	hg19	chr7	128845101	128845101	-	TGACCAGGGTGAAGAGCGTGCAGAG	AAGGGCACTTCGCACTGGCCTGAA	-
SMO2.chr7.128846040.128846040_tile_1	Human	hg19	chr7	128846040	128846040	-	ATTGCCACAGTGAGGACAAAGGGGAGT	GTACACGATGACAAAGATGATGACGCA	-
SMO3.chr7.128846374.128846374_tile_1	Human	hg19	chr7	128846374	128846374	-	TAGCTGGGGTTTCAGCATGGGGGCAGC	AAGCCCGCACGGTATCGGTAGTTCT	-
SMO4.chr7.128850341.128850341_tile_1	Human	hg19	chr7	128850341	128850341	-	AACCACTGACCAAGGCTGTGCTAGAGG	TCATGGCGATGCCAGTTCCAAACA	-
SMO5.chr7.128851593.128851593_tile_1	Human	hg19	chr7	128851593	128851593	-	TTCAGATCCTCTGGGGCCTTTCCTTC	AGAAATATCCTGGGGCAGTATGGCTCC	-
SRC.chr20.36031762.36031762_tile_1	Human	hg19	chr20	36031762	36031762	-	AAAGAGGAAGGGCCTCGCCCCTGGCAAT	TACTGGGGCTCGGTGGACGTGAAGTAG	-
STK11_1.chr19.1207021.1207092_tile_1	Human	hg19	chr19	1207021	1207092	-	CGCAACTTCTTCTTCTTGAGGATCTTG	TAGATGACCTCGGTGGAGTCGATGCGG	-
STK11_12.chr19.1223059.1223125_tile_1	Human	hg19	chr19	1223059	1223125	-	ACATCCTGGCCGAGTCAGCAGAGCC	ACCGGTCCTTGGTGTCTGGGCTC	-
STK11_4.chr19.1220487.1220502_tile_1	Human	hg19	chr19	1220487	1220502	-	AAAGCCGGGGAGCCCTGGCTGGTC	AGATTTTGAGGGTGCCACCGGTGGTG	-
STK11_8.chr19.1221264.1221319_tile_1	Human	hg19	chr19	1221264	1221319	+	TGTACCCCTTCGAAGGGGACAACATCTA	GCTTTTGTGCAGAAATGTAGGGTTGG	+
Target ID	Species	Build ID	Chromosome	Start Position	End Position	Strand	ULSO Sequence	DLSO Sequence	Probe Strand
TP53_1.chr17.7574003.7574021_tile_1	Human	hg19	chr17	7574003	7574021	-	ACTAAATGCATGTTGCTTTTGTACCGT	AGAGCTGAATGAGGCCTTGGAACTC	-
TP53_17.chr17.7577523.7577574_tile_1	Human	hg19	chr17	7577523	7577574	-	AAAAAGGCCTCCCCTGCTTGCCACAGG	ATCATCACACTGGAAGACTCCAGGTCA	-
TP53_3.chr17.7577022.7577129_tile_1	Human	hg19	chr17	7577022	7577129	-	ATCCTGAGTAGTGGTAATCTACTGGGA	AGGTAAGCAAGCAGGACAAGAAGCG	-
TP53_31_59.chr17.7578190.7578536_tile_1	Human	hg19	chr17	7578190	7578536	-	TTTGGATGACAGAAACACTTTTCGACA	CCTGCTGCTTATTTGACCTCCCTATAAC	-
TP53_31_59.chr17.7578190.7578536_tile_2	Human	hg19	chr17	7578190	7578536	+	GACCCCAGTTGCAAACCAGACCTCA	TGAGGAATCAGAGGCCTGGGGA	+
TP53_31_59.chr17.7578190.7578536_tile_3	Human	hg19	chr17	7578190	7578536	-	TTGTGAGGCGCTGCCCCCACCATGAG	GCATCTTATCCGAGTGGAAGGAAATTTG	-
TP53_31_59.chr17.7578190.7578536_tile_4	Human	hg19	chr17	7578190	7578536	+	CGTCTCTCCAGCCCCAGCTGCTCACCAT	CCACAGCTGCACAGGGCAGGTCTT	+
TP53_31_59.chr17.7578190.7578536_tile_5	Human	hg19	chr17	7578190	7578536	-	GCATGTTTGTTTCTTTGCTGCCGTCT	TTGATTCCACACCCCCGCCCGGC	-
TP53_60.chr17.7579358.7579403_tile_1	Human	hg19	chr17	7579358	7579403	-	AGATGAAGCTCCCAGAATGCCAGAGG	TTCTTGCATTCTGGGACAGCCAAGTCT	-
TP53_64.chr17.7579882.7579882_tile_1	Human	hg19	chr17	7579882	7579882	-	ATGGTGTTGGGGGAGGGGGTTCCTTCT	CCCCTCTGAGTCAGGAAACATTTTCAG	-
VHL1_2.chr3.10183797.10183817_tile_1	Human	hg19	chr3	10183797	10183817	-	AAAATGGACCCCGGGGCGGTAGAGGG	ATACGGGCAGCACGACGCGCGGACT	-
VHL3_5.chr3.10188245.10188301_tile_1	Human	hg19	chr3	10188245	10188301	-	GAACTGGGCTTAATTTTTCAAGTGGTC	AGAAGCCCATCGTGTGTCCCTGCATCT	-
VHL6_8.chr3.10191480.10191506_tile_1	Human	hg19	chr3	10191480	10191506	-	TTGATGTGCAATGCGCTCCTGTGTCAG	GTATACACTGGAAGGGCAAAAACCAAAT	-

## Sheet: TSCA sequence
[Targets]
TargetA	TargetB	Target Number	Species	Build ID	Chromosome	Start Position	End Position	Probe Strand	Sequence
MPL1_2.chr1.43815008.43815009_tile_1	MPL1_2.chr1.43815008.43815009_tile_1	1	Human	hg19	chr1	43814982	43815163	+	GGTGGCAGTTTCCTGCACACTACAGGTACCGCCCCCGCCAGGCAGGAGACTGGCGGTGGACCAGGTGGAGCCGAAGGCCTGTAAACAGGCATTCTTGGTTCGCTCTGTGACCCCAGATCTCCGTCCACCGCC
NRAS1_7.chr1.115256528.115256531_tile_1	NRAS1_7.chr1.115256528.115256531_tile_1	1	Human	hg19	chr1	115256500	115256680	+	TCTTGTCCAGCTGTATCCAGTATGTCCAACAAACAGGTTTCACCATCTATAACCACTTGTTTTCTGTAAGAATCCTGGGGGTGTGGAGGGTAAGGGGGCAGGGAGGGAGGGAAGTTCAATTTTTATTA
NRAS8_13.chr1.115258730.115258748_tile_1	NRAS8_13.chr1.115258730.115258748_tile_1	1	Human	hg19	chr1	115258702	115258884	+	TGCGCTTTTCCCAACACCACCTGCTCCAACCACCACCAGTTTGTACTCAGTCATTTCACACCAGCAAGAACCTGTTGGAAACCAGTAATCAGGGTTAATTGGCGAGCCACATCTACAGTACTTTAAAG
ALK1.chr2.29432664.29432664_tile_1	ALK1.chr2.29432664.29432664_tile_1	1	Human	hg19	chr2	29432636	29432822	+	TCGGGCCATCCCGAAGTCTCCAATCTTGGCCACTCTTCCAGGGCCTGGACAGGTCAAGAGGCAGTTTCTGGCAGCAATGTCTCTGGGAAGAAAGGAAATGCATTTCCTAATTTTATCCCTAGGAAGATGAGTG
ALK2.chr2.29443695.29443695_tile_1	ALK2.chr2.29443695.29443695_tile_1	1	Human	hg19	chr2	29443667	29443836	+	GTTGAATTTGCTGCAGAGCAGAGAGGGATGTAACCAAAATTAACTGAGCTGAGTCTGGGCAAATCTTAAACTGGGAGGAACAGGATACAAAGTTACATTTTCAGCAGCTACAATGTATA
IDH1_1_2.chr2.209113112.209113113_tile_1	IDH1_1_2.chr2.209113112.209113113_tile_1	1	Human	hg19	chr2	209113084	209113264	+	ACGACCTATGATGATAGGTTTTACCCATCCACTCACAAGCCGGGGGATATTTTTGCAGATAATGGCTTCTCTGAAGACCGTGCCACCCAGAATATTTCGTATGGTGCCATTTGGTGATTTCCACATT
ERBB4_1_2.chr2.212288942.212288955_tile_1	ERBB4_1_2.chr2.212288942.212288955_tile_1	1	Human	hg19	chr2	212288912	212289100	+	CCTTTCTCTAATAAATCAGGGATTTCTCGCGTTGGAATTCCATCATAGGGTTTTCCTCCAAAGGTCATCAGTTCCCATATAGTAACTCCTATATTGGAGAAAAAATTCTTACTTAAGCATATTAACAACATATGT
ERBB4_3_4.chr2.212530066.212530135_tile_1	ERBB4_3_4.chr2.212530066.212530135_tile_1	1	Human	hg19	chr2	212530036	212530210	+	TGGATGGCATGGGTGGCACTCCCGATCTGGATCAGCATACTTGAAAATGAAACTGTTTGCCCCCTGTAAGCCATCTGGACATTTTTCCACACAGTTTGGGCCATCTTTAAAATGAGAGCACT
ERBB4_5.chr2.212576857.212576857_tile_1	ERBB4_5.chr2.212576857.212576857_tile_1	1	Human	hg19	chr2	212576821	212576990	+	AATCCACAGTCTGAGCTGACATCAATGATCCTGTGCCAATGCCATCACAAGCTGTAGAAACAAGACTCAGAGTTAGGGGATTGAGAAACTTATTTTTGGCCAATAAATCA
ERBB4_6_7.chr2.212578341.212578349_tile_1	ERBB4_6_7.chr2.212578341.212578349_tile_1	1	Human	hg19	chr2	212578315	212578499	+	CGCACACAAGAACTGGAATCTACCACAAAGTTATCTGATTAAAAAAAAAAAAAAGGTAAAATAAGCATTAATGTTAACATTCAGCAAACAAGCTCAAAACAAGATATTTTAGGGTTTAAAAATGATTAGCA
ERBB4_8.chr2.212587147.212587147_tile_1	ERBB4_8.chr2.212587147.212587147_tile_1	1	Human	hg19	chr2	212587115	212587285	+	CTCCATATGTGTACTTTGCATTGAAATTGTGCTCCAGTTGAAAGGTGGTTGGATTGTAGACAAAGGTTTGGGGACACTGAGTAACACATGCTCCACTGTCATTGAAATTCATGCAGG
ERBB4_9.chr2.212589811.212589811_tile_1	ERBB4_9.chr2.212589811.212589811_tile_1	1	Human	hg19	chr2	212589783	212589957	+	TGTGTCCTTAGGTCCTGAGCAGCCTCCAGCACATTCTCGATGGCAGCAGTCACTGACGTAAGGTCCGTAGCATCTGCCGTCACATTGTTCTGCACACACCGTCCTTGTCACTGCAGAAGAC
ERBB4_10.chr2.212652764.212652764_tile_1	ERBB4_10.chr2.212652764.212652764_tile_1	1	Human	hg19	chr2	212652706	212652876	+	ATAATTCTACTTACATCCTGAACTACCATTTGTTGACACAAGAGTCAAGTTGGAAGGCCATGGGTTCCGAACAATATCTTGCCAATGAATGGTGTCTGCATAACAAAGGAATTT
ERBB4_11.chr2.212812157.212812157_tile_1	ERBB4_11.chr2.212812157.212812157_tile_1	1	Human	hg19	chr2	212812127	212812311	+	TGTCAAGTTCTTTAATCCAAGTTCTTGAAGTCCAAAGTTTCCATCTTTTCTGTAGTTTAAAAATATTGCCAAGGCATATCGATCCTCATAAAGTTTTGTCCCACGAATAATGCGTAAATTCTCCAGAGG
VHL1_2.chr3.10183797.10183817_tile_1	VHL1_2.chr3.10183797.10183817_tile_1	1	Human	hg19	chr3	10183769	10183952	+	GGCTCAACTTCGACGGCGAGCCGCAGCCCTACCCAACGCTGCCGCCTGGCACGGGCCGCCGCATCCACAGCTACCGAGGTACGGGCCCGGCGCTTAGGCCCGACCCAGCAGGGACGATAGCACGGTCTGAAGC
VHL3_5.chr3.10188245.10188301_tile_1	VHL3_5.chr3.10188245.10188301_tile_1	1	Human	hg19	chr3	10188217	10188401	+	GGTTAACCAAACTGAATTATTTGTGCCATCTCTCAATGTTGACGGACAGCCTATTTTTGCCAATATCACACTGCCAGGTACTGACGTTTTACTTTTTAAAAAGATAAGGTTGTTGTGGTAAGTACAGGATA
VHL6_8.chr3.10191480.10191506_tile_1	VHL6_8.chr3.10191480.10191506_tile_1	1	Human	hg19	chr3	10191450	10191634	+	TCTGAAAGAGCGATGCCTCCAGGTTGTCCGGAGCCTAGTCAAGCCTGAGAATTACAGGAGACTGGACATCGTCAGGTCGCTCTACGAAGATCTGGAAGACCACCCAAATGTGCAGAAAGACCTGGAGCGG
MLH1.chr3.37067240.37067240_tile_1	MLH1.chr3.37067240.37067240_tile_1	1	Human	hg19	chr3	37067212	37067394	+	GGTTCGTACAGATTCCCGGGAACAGAAGCTTGATGCATTTCTGCAGCCTCTGAGCAAACCCCTGTCCAGTCAGCCCCAGGCCATTGTCACAGAGGATAAGACAGATATTTCTAGTGGCAGGGCTAGGCAG
CTNNB1_1_16.chr3.41266040.41266137_tile_1	CTNNB1_1_16.chr3.41266040.41266137_tile_1	1	Human	hg19	chr3	41266010	41266180	+	ATGGCCATGGAACCAGACAGAAAAGCGGCTGTTAGTCACTGGCAGCAACAGTCTTACCTGGACTCTGGAATCCATTCTGGTGCCACTACCACAGCTCCTTCTCTGAGTGGTAAAGGC
PIK3CA1.chr3.178916876.178916876_tile_1	PIK3CA1.chr3.178916876.178916876_tile_1	1	Human	hg19	chr3	178916836	178917024	+	TGATGAAACAAGACGACTTTGTGACCTTCGGCTTTTTCAACCCTTTTTAAAAGTAATTGAACCAGTAGGCAACCGTGAAGAAAAGATCCTCAATCGAGAAATTGGTATGATACAATATCCTATTCTAAAATGCAAA
PIK3CA2.chr3.178921553.178921553_tile_1	PIK3CA2.chr3.178921553.178921553_tile_1	1	Human	hg19	chr3	178921525	178921709	+	ATGTAAATATTCGAGACATTGATAAGGTAAAGTCAAATGCTGATGCTTATTATTTTATAGAAATTATTTTAGATAACCTTTTTCTTGCACTATACAGTAATCTGTTGACCTGTAGTATGTTTTCAGATGGT
PIK3CA3.chr3.178927980.178927980_tile_1	PIK3CA3.chr3.178927980.178927980_tile_1	1	Human	hg19	chr3	178927906	178928082	+	TTATAATTTAGACTAGTGAATATTTTTCTTTGTTTTTTAAGGAACACTGTCCATTGGCATGGGGAAATATAAACTTGTTTGATTACACAGACACTCTAGTATCTGGAAAAATGGCTTTGAATC
PIK3CA4_11.chr3.178936074.178936095_tile_1	PIK3CA4_11.chr3.178936074.178936095_tile_1	1	Human	hg19	chr3	178936044	178936214	+	ATCCTCTCTCTGAAATCACTGAGCAGGAGAAAGATTTTCTATGGAGTCACAGGTAAGTGCTAAAATGGAGATTCTCTGTTTCTTTTTCTTTATTACAGAAAAAATAACTGAATTTGG
PIK3CA12.chr3.178938860.178938860_tile_1	PIK3CA12.chr3.178938860.178938860_tile_1	1	Human	hg19	chr3	178938832	178939004	+	CACCTGAATAGGCAAGTCGAGGCAATGGAAAAGCTCATTAACTTAACTGACATTCTCAAACAGGAGAAGAAGGATGAAACACAAAAGGTGTGTGACTCTAGTTTGTGTTTGAGACTCTT
PIK3CA13_20.chr3.178952007.178952150_tile_1	PIK3CA13_20.chr3.178952007.178952150_tile_1	1	Human	hg19	chr3	178951881	178952054	+	TATCTAGCTATTCGACAGCATGCCAATCTCTTCATAAATCTTTTCTCAATGATGCTTGGCTCTGGAATGCCAGAACTACAATCTTTTGATGACATTGCATACATTCGAAAGACCCTAGCC
PIK3CA13_20.chr3.178952007.178952150_tile_2	PIK3CA13_20.chr3.178952007.178952150_tile_2	1	Human	hg19	chr3	178951999	178952184	-	TTTCAGTTCAATGCATGCTGTTTAATTGTGTGGAAGATCCAATCCATTTTTGTTGTCCAGCCACCATGATGTGCATCATTCATTTGTTTCATGAAATACTCCAAAGCCTCTTGCTCAGTTTTATCTAAG
FGFR3_1_2.chr4.1803564.1803568_tile_1	FGFR3_1_2.chr4.1803564.1803568_tile_1	1	Human	hg19	chr4	1803538	1803712	+	GCGCTCCCCGCACCGGCCCATCCTGCAGGCGGGGCTGCCGGCCAACCAGACGGCGGTGCTGGGCAGCGACGTGGAGTTCCACTGCAAGGTGTACAGTGACGCACAGCCCCACATCCAGTGGCT
FGFR3_3_4.chr4.1806119.1806153_tile_1	FGFR3_3_4.chr4.1806119.1806153_tile_1	1	Human	hg19	chr4	1806091	1806277	+	CGGGGTGGGCTTCTTCCTGTTCATCCTGGTGGTGGCGGCTGTGACGCTCTGCCGCCTGCGCAGCCCCCCCAAGAAAGGCCTGGGCTCCCCCACCGTGCACAAGATCTCCCGCTTCCCGCTCAAGCGACAGGTA
FGFR3_5_7.chr4.1807862.1807890_tile_1	FGFR3_5_7.chr4.1807862.1807890_tile_1	1	Human	hg19	chr4	1807836	1808025	+	CCGGGACGTGCACAACCTCGACTACTACAAGAAGACGACCAACGTGAGCCCGGCCCTGGGGTGCGGGGGTGGGGGTCATGCCAGTAGGACGCCTGGCGCCAACACCGCCTTCCCACACCCTCCCAGGGCCGGCTGCCCGTGA
FGFR3_8.chr4.1808331.1808331_tile_1	FGFR3_8.chr4.1808331.1808331_tile_1	1	Human	hg19	chr4	1808295	1808464	+	GCTCCCCGTACCCCGGCATCCCTGTGGAGGAGCTCTTCAAGCTGCTGAAGGAGGGCCACCGCATGGACAAGCCCGCCAACTGCACACACGACCTGTGAGTGGCATCCCTGGCCCTCCACTGGGTCC
FGFR3_9.chr4.1808949.1808949_tile_1	FGFR3_9.chr4.1808949.1808949_tile_1	1	Human	hg19	chr4	1808921	1809105	+	CCTGCTGCCCCCGGCCCCACCCAGCAGTGGGGGCTCGCGGACGTGAAGGGCCACTGGTCCCCAACAATGTGAGGGGTCCCTAGCAGCCCACCCTGCTGCTGGTGCACAGCCACTCCCCGGCATGAGACTCAGTGC
PDGFRA1_4.chr4.55141013.55141049_tile_1	PDGFRA1_4.chr4.55141013.55141049_tile_1	1	Human	hg19	chr4	55140981	55141157	+	AAACCGAGGTATGAAATTCGCTGGAGGGTCATTGAATCAATCAGCCCAGATGGACATGAATATATTTATGTGGACCCGATGCAGCTGCCTTATGACTCAAGATGGGAGTTTCCAAGAGATGGA
PDGFRA5.chr4.55144146.55144146_tile_1	PDGFRA5.chr4.55144146.55144146_tile_1	1	Human	hg19	chr4	55144120	55144306	+	AACTTGCTGGGAGCCTGCACCAAGTCAGGTGGGCTCACTGACCTGGAGTGAGGATTTTCACTGGACACATGTGGTTGTGAAAACTGTTCAATCAGGCTTAAATCCTCCACTCTCCATCCCCACACATGGCAGGG
PDGFRA6.chr4.55144547.55144547_tile_1	PDGFRA6.chr4.55144547.55144547_tile_1	1	Human	hg19	chr4	55144519	55144703	+	CACAGAGTATTGCTTCTATGGAGATTTGGTCAACTATTTGCATAAGAATAGGGATAGCTTCCTGAGCCACCACCCAGAGAAGCCAAAGAAAGAGCTGGATATCTTTGGATTGAACCCTGCTGATGAAAGCAC
PDGFRA7_23.chr4.55152040.55152109_tile_1	PDGFRA7_23.chr4.55152040.55152109_tile_1	1	Human	hg19	chr4	55152012	55152184	+	CGTCCTCCTGGCACAAGGAAAAATTGTGAAGATCTGTGACTTTGGCCTGGCCAGAGACATCATGCATGATTCGAACTATGTGTCGAAAGGCAGTGTACGTCCTCACTTCCCTCACTGGTCA
KIT1.chr4.55561764.55561764_tile_1	KIT1.chr4.55561764.55561764_tile_1	1	Human	hg19	chr4	55561736	55561913	+	CGACGAGATTAGGCTGTTATGCACTGATCCGGGCTTTGTCAAATGGACTTTTGAGATCCTGGATGAAACGAATGAGAATAAGCAGAATGAATGGATCACGGAAAAGGCAGAAGCCACCAACACCG
KIT2.chr4.55592185.55592186_tile_1	KIT2.chr4.55592185.55592186_tile_1	1	Human	hg19	chr4	55592155	55592341	+	CCTATTTTAACTTTGCATTTAAAGGTAACAACAAAGGTATATTTCTTTTTAATCCAATTTAAGGGGATGTTTAGGCTCTGTCTACCATATCAGTCATGATTTTAAGTTCATTCCAACATTGACCATGTCATTTC
KIT3_19.chr4.55593464.55593689_tile_1	KIT3_19.chr4.55593464.55593689_tile_1	1	Human	hg19	chr4	55593342	55593512	+	ATTTCTCTTCCATTGTAGAGCAAATCCATCCCCACACCCTGTTCACTCCTTTGCTGATTGGTTTCGTAATCGTAGCTGGCATGATGTGCATTATTGTGATGATTCTGACCTACAAATA
KIT3_19.chr4.55593464.55593689_tile_2	KIT3_19.chr4.55593464.55593689_tile_2	1	Human	hg19	chr4	55593436	55593609	-	TTCTGTGGGGAGAAAGGGAAAAATAGATCACCTTTTAATAATTATTGTCTCAGTCATTAGAGCACTCTGGAGAGAGAACAAATAAATGGTTACCTGTAAATATTTGTAGGTCAGAATCATCA
KIT3_19.chr4.55593464.55593689_tile_3	KIT3_19.chr4.55593464.55593689_tile_3	1	Human	hg19	chr4	55593556	55593739	+	AACCCATGTATGAAGTACAGTGGAAGGTTGTTGAGGAGATAAATGGAAACAATTATGTTTACATAGACCCAACACAACTTCCTTATGATCACAAATGGGAGTTTCCCAGAAACAGGCTGAGTTTTGGTCAG
KIT20_21.chr4.55594221.55594258_tile_1	KIT20_21.chr4.55594221.55594258_tile_1	1	Human	hg19	chr4	55594193	55594380	+	CAAAGTCCTGAGTTACCTTGGTAATCACATGAATATTGTGAATCTACTTGGAGCCTGCACCATTGGAGGTAAAGCCGTGTCCAAGCTGCCTTTTATTGTCTGTCAGGTTATCAAAACATGACATTTTAATATG
KIT22.chr4.55595519.55595519_tile_1	KIT22.chr4.55595519.55595519_tile_1	1	Human	hg19	chr4	55595493	55595675	+	CAGAATATTGTTGCTATGGTGATCTTTTGAATTTTTTGAGAAGAAAACGTGATTCATTTATTTGTTCAAAGCAGGAAGATCATGCAGAAGCTGCACTTTATAAGAATCTTCTGCATTCAAAGGAGTCT
KIT23.chr4.55597495.55597497_tile_1	KIT23.chr4.55597495.55597497_tile_1	1	Human	hg19	chr4	55597467	55597652	+	CAGCGATAGTACTAATGAGTACATGGACATGAAACCTGGAGTTTCTTATGTTGTCCCAACCAAGGCCGACAAAAGGAGATCTGTGAGAATAGGTGAGTACCTACCTATCAAGCAACCAAGAGTAACTTTAC
KIT24_28.chr4.55599320.55599348_tile_1	KIT24_28.chr4.55599320.55599348_tile_1	1	Human	hg19	chr4	55599290	55599472	+	AGAGACATCAAGAATGATTCTAATTATGTGGTTAAAGGAAACGTGAGTACCCATTCTCTGCTTGACAGTCCTGCAAAGGATTTTTAGTTTCAACTTTCGATAAAAATTGTTTCCTGTGATTTTCATAAT
KIT29.chr4.55602694.55602694_tile_1	KIT29.chr4.55602694.55602694_tile_1	1	Human	hg19	chr4	55602666	55602850	+	CCTGAAAGCATTTTCAACTGTGTATACACGTTTGAAAGTGACGTCTGGTCCTATGGGATTTTTCTTTGGGAGCTGTTCTCTTTAGGTAAAATGATCCTTGCCAAAGACAACTTCATTAGACTCAGAGCATCTT
KDR1.chr4.55946114.55946257_tile_1	KDR1.chr4.55946114.55946257_tile_1	1	Human	hg19	chr4	55945984	55946155	+	CGGCTACTTCCTGCTGGTGGAAAGAACAACACTTGAAAATCTGAGCAGCACCTCTCATGTGATGTCCAGGAGTTGGGGGTGTGGATGCTTCCTTTTAAACAGGAGGAGAGCT
KDR1.chr4.55946114.55946257_tile_2	KDR1.chr4.55946114.55946257_tile_2	1	Human	hg19	chr4	55946098	55946284	-	GGATATCACTCCGATGACACAGACACCACCGTGTACTCCAGTGAGGAAGCAGAACTTTTAAAGCTGATAGAGATTGGAGTGCAAACCGGTAGCACAGCCCAGATTCTCCAGCCTGACTCGGGGACCACACTGA
KDR3.chr4.55953807.55953807_tile_1	KDR3.chr4.55953807.55953807_tile_1	1	Human	hg19	chr4	55953777	55953965	+	TTGGGGTCACATACTTCCTCCTCCTCCATACAGGAAACAGGTGAGGTAGGCAGAGAGAGTCCAGAATCCTCTTCCATGCTCAAAGTCTCTGATATCGGAAGAACAATGTAGTCTTTGCCATCCTGAAACAATAAA
KDR4.chr4.55955111.55955127_tile_1	KDR4.chr4.55955111.55955127_tile_1	1	Human	hg19	chr4	55955085	55955257	+	CCCCGTGCCAGCAGTCCAGCATGGTCTGGTACCTAGAGAAGCAAAACACTGATTTCATTAAATGCCTCTTTCTTCCTGAATGCTGAAAATAAGCACTTAAATGAGTACACATTTGTAAAGAG
KDR6.chr4.55960989.55961023_tile_1	KDR6.chr4.55960989.55961023_tile_1	1	Human	hg19	chr4	55960959	55961129	+	TCACTGAGGGACTTCTCCTCCACAAATCCAGAGCTGGCTGAGCTCTGGCTACTGGTGATGCTGTCCAAGCGCCGTTTCAGATCCACAGGGATTGCTCCAACGTAGTCTTTCCCTTGA
KDR8.chr4.55962507.55962507_tile_1	KDR8.chr4.55962507.55962507_tile_1	1	Human	hg19	chr4	55962477	55962653	+	GCTCCTTCTACAAATACAGTACAAAGAGGGAAATCATAGGTATGGACATTTCCTTCAATAATTGGGGTCCCTCCCTCCCTGCATGCCACTATACAACTTACCCTCCGGGGTAACACAGCTGTGA
KDR9.chr4.55972964.55972964_tile_1	KDR9.chr4.55972964.55972964_tile_1	1	Human	hg19	chr4	55972936	55973106	+	ACTGAGACAGCTTGGCTATAAGAAAGAGATAACAGCGCATATTATGATTTAATTTTTCTTTAATTAGAGTCAAGAGTAAGGAAAAGATTCAGACTTTGGTTATTCTGTTCTTAGAAA
KDR10.chr4.55979623.55979623_tile_1	KDR10.chr4.55979623.55979623_tile_1	1	Human	hg19	chr4	55979595	55979775	+	CTCGGTTTACAAGTTTCTTATGCTGATGCTGAAAAAAAGAGTTGACTGAACTTCCAAAGCACAGCATATAACATTACCCAATAACTTCTAGTAACACACAGAATTAAATCTGGGCTTTGGTAAACATT
KDR11.chr4.55980348.55980348_tile_1	KDR11.chr4.55980348.55980348_tile_1	1	Human	hg19	chr4	55980320	55980496	+	TGCTGTACAATTTAAGACAAGCTTTTCTCCAACAGATAGTTCAATTCCATGAGACGGACTCAGAACCACATCATAAATCCTATACCCTAGAGCAAGTAAATTGAAAAAACAGAACATGAGAGA
FBXW7_1.chr4.153245446.153245446_tile_1	FBXW7_1.chr4.153245446.153245446_tile_1	1	Human	hg19	chr4	153245416	153245604	+	AACGACTGGTGCCCTGTTAACGTGTGAATGCAATTCCCTGTCTCCACATCCCAAACACGGATTGATGTATCAAGAGATCCACTCACCACATGGATACCATCAAACTACAAAAGACACAGTTTATTAGAATAGA
FBXW7_2.chr4.153247288.153247366_tile_1	FBXW7_2.chr4.153247288.153247366_tile_1	1	Human	hg19	chr4	153247248	153247417	+	TTGAACACAGCGGACTGCTGCAACATGACCCATCAAAACATGTAAACACTGGCCTGTCTCAATATCCCAAACCCTAAGAGTGGCATCTCGAGAACCGCTAACAACTCTGCAG
FBXW7_5.chr4.153249384.153249384_tile_1	FBXW7_5.chr4.153249384.153249384_tile_1	1	Human	hg19	chr4	153249338	153249520	+	TTCATGAAGATGCATACAACGCACAGTGGAAGTATGCCCATATAAGGTGTGTATACATTCTCCAGTCTCTGCATTCCACACTTTGAGTGTCCGATCTGTAGATCCACTAATGATGATGTTGTCTCTCAT
FBXW7_7.chr4.153250883.153250883_tile_1	FBXW7_7.chr4.153250883.153250883_tile_1	1	Human	hg19	chr4	153250853	153251031	+	ATTCGGTTACCACAAAACTGTAAGCATGTGATCACATGATCATCATGTCCTTTCAGCACCTATAAGAAAGATGTGCAGATTAGAAATATGTTAATTAAATTATGTTCTTTAAAATACTGGTGAAGA
FBXW7_8.chr4.153258983.153258983_tile_1	FBXW7_8.chr4.153258983.153258983_tile_1	1	Human	hg19	chr4	153258953	153259142	+	TCGTTGAAACTGGGGTTCTATCACTTGCATCATATGTTTTACTTGTGTTGGTTCACAACTATCAATGAGTTCATCTAAAGCAAGCAATTTCTCTGGTCCACTCCAGCTCTATCAAAGAGAATTAGAAATTTT
APC1.chr5.112173917.112173917_tile_1	APC1.chr5.112173917.112173917_tile_1	1	Human	hg19	chr5	112173887	112174071	+	AAGCGAGGTTTGCAGATCTCCACCACTGCAGCCCAGATTGCCAAAGTCATGGAAGAAGTGTCAGCCATTCATACCTCTCAGGAAGACAGAAGTTCTGGGTCTACCACTGAATTACATTGTGTGACAGATGA
APC2.chr5.112174631.112174631_tile_1	APC2.chr5.112174631.112174631_tile_1	1	Human	hg19	chr5	112174603	112174775	+	TCGAGTGGGTTCTAATCATGGAATTAATCAAAATGTAAGCCAGTCTTTGTGTCAAGAAGATGACTATGAAGATGATAAGCCTACCAATTATAGTGAACGTTACTCTGAAGAAGAACAGC
APC3_42.chr5.112175162.112175958_tile_1	APC3_42.chr5.112175162.112175958_tile_1	1	Human	hg19	chr5	112175034	112175208	-	TCTGCTTCCTGTGTCGTCTGATTACATCCTATTTCATCTTCAGCTGATGACAAAGATGATAATGAACTACATCTTGAAAAACATATTGGAGTATCTTCTACACAATAAGTCTGTATTGTT
APC3_42.chr5.112175162.112175958_tile_2	APC3_42.chr5.112175162.112175958_tile_2	1	Human	hg19	chr5	112175128	112175297	+	ATGTAATCAGACGACACAGGAAGCAGATTCTGCTAATACCCTGCAAATAGCAGAAATAAAAGAAAAGATTGGAACTAGGTCAGCTGAAGATCCTGTGAGCGAAGTTCCAGCAGTGTCAC
APC3_42.chr5.112175162.112175958_tile_3	APC3_42.chr5.112175162.112175958_tile_3	1	Human	hg19	chr5	112175216	112175386	-	CCTGAAGAAAATTCAACAGCTTTGTGCCTGGCTGATTCTGAAGATAAACTAGAACCCTGCAGTCTGCTGGATTTGGTTCTAGGGTGCTGTGACACTGCTGGAACTTCGCTCACAGGAT
APC3_42.chr5.112175162.112175958_tile_4	APC3_42.chr5.112175162.112175958_tile_4	1	Human	hg19	chr5	112175306	112175475	+	CACAAAGCTGTTGAATTTTCTTCAGGAGCGAAATCTCCCTCCAAAAGTGGTGCTCAGACACCCAAAAGTCCACCTGAACACTATGTTCAGGAGACCCCACTCATGTTTAGCA
APC3_42.chr5.112175162.112175958_tile_5	APC3_42.chr5.112175162.112175958_tile_5	1	Human	hg19	chr5	112175394	112175566	-	GCCACTTACCATTCCACTGCATGGTTCACTCTGAACGGAGCTGGCAATCGAACGACTCTCAAAACTATCAAGTGAACTGACAGAAGTACATCTGCTAAACATGAGTGGGGTCTCCTGAAC
APC3_42.chr5.112175162.112175958_tile_6	APC3_42.chr5.112175162.112175958_tile_6	1	Human	hg19	chr5	112175512	112175683	+	GCATTATAAGCCCCAGTGATCTTCCAGATAGCCCTGGACAAACCATGCCACCAAGCAGAAGTAAAACACCTCCACCACCTCCTCAAACAGCTCAAACCAAGCGAGAAGTACCTAAAAATA
APC3_42.chr5.112175162.112175958_tile_7	APC3_42.chr5.112175162.112175958_tile_7	1	Human	hg19	chr5	112175630	112175799	-	CCGTGGCAAAATGTAATAAAGTATCAGCATCTGGAAGAACCTGGACCCTCTGAACTGCAGCATTTACTGCAGCTTGCTTAGGTCCACTCTCTCTCTTTTCAGCAGTAGGTGCTTT
APC3_42.chr5.112175162.112175958_tile_8	APC3_42.chr5.112175162.112175958_tile_8	1	Human	hg19	chr5	112175740	112175911	+	GGAAAGTACTCCAGATGGATTTTCTTGTTCATCCAGCCTGAGTGCTCTGAGCCTCGATGAGCCATTTATACAGAAAGATGTGGAATTAAGAATAATGCCTCCAGTTCAGGAA
APC3_42.chr5.112175162.112175958_tile_9	APC3_42.chr5.112175162.112175958_tile_9	1	Human	hg19	chr5	112175854	112176042	-	AGTATTTCAATATCATCATCATCTGAATCATCTAATAGGTCCTTTTCAGAATCAATAGTTTTTTCTGCCTCTTTCTCTTGGTTTTCATTTGATTCTTTAGGCTGCTCTGATTCTGTTTCATTCCCATTGTCATTT
CSF1R1_3.chr5.149433644.149433646_tile_1	CSF1R1_3.chr5.149433644.149433646_tile_1	1	Human	hg19	chr5	149433616	149433799	+	GATAGTTGTTGGGCTGCAGCAAGGGCTGGGCGATATCCCCTTGCTCGCAGCAGGTCAGGTGCTCACTAGAGCTCTCCTCCTCCAGCTCACTGCTGCTGCTGCCGCTGCCACCGCTTCTGCTGCTGCTCGGC
CSF1R4.chr5.149453044.149453044_tile_1	CSF1R4.chr5.149453044.149453044_tile_1	1	Human	hg19	chr5	149453016	149453189	+	CAAGTAGGCACTCTCTGGAAAGCAGAACACACAAGCATCTGGCATTAGTGGGAAGATGTCCTTGTTTATTTGTCCATTTTGTCATCCACCCATTGATCCAGTCCCTGAGCAGCTATGTCAC
NPM1.chr5.170837547.170837548_tile_1	NPM1.chr5.170837547.170837548_tile_1	1	Human	hg19	chr5	170837493	170837677	+	TTTTTTTTCCAGGCTATTCAAGATCTCTGGCAGTGGAGGAAGTCTCTTTAAGAAAATAGTTTAAACAATTTGTTAAAAAATTTTCCGTCTTATTTCATTTCTGTAACAGTTGATATCTGGCTGTCCTTTTTA
EGFR1.chr7.55211080.55211080_tile_1	EGFR1.chr7.55211080.55211080_tile_1	1	Human	hg19	chr7	55211052	55211238	+	AGAGGAAATATGTACTACGAAAATTCCTATGCCTTAGCAGTCTTATCTAACTATGATGCAAATAAAACCGGACTGAAGGAGCTGCCCATGAGAAATTTACAGGGTGAGAGGCTGGGATGCCAAGGCTGGGGGT
EGFR2.chr7.55221822.55221822_tile_1	EGFR2.chr7.55221822.55221822_tile_1	1	Human	hg19	chr7	55221792	55221964	+	GGTGCCACCTGCGTGAAGAAGTGTCCCCGTGAGTCCTCCTCTGTGGGCCCTCTAACTGGTCAGGCATCCTTGTCCCGCTCTGTCTCCTGCTGAGCCCTGGAGTATCCCATCTTGGAGAGT
EGFR3.chr7.55233043.55233043_tile_1	EGFR3.chr7.55233043.55233043_tile_1	1	Human	hg19	chr7	55233019	55233203	+	GGAGTCATGGGAGAAAACAACACCCTGGTCTGGAAGTACGCAGACGCCGGCCATGTGTGCCACCTGTGCCATCCAAACTGCACCTACGGGTGAGTGGAAAGTGAAGGAGAACAGAACATTTCCTCTCTTGCAAAT
EGFR4.chr7.55241677.55241708_tile_1	EGFR4.chr7.55241677.55241708_tile_1	1	Human	hg19	chr7	55241649	55241827	+	AGGAAACTGAATTCAAAAAGATCAAAGTGCTGGGCTCCGGTGCGTTCGGCACGGTGTATAAGGTAAGGTCCCTGGCACAGGCCTCTGGGCTGGGCCGCAGGGCCTCTCATGGTCTGGTGGGGAGCC
EGFR9.chr7.55242418.55242511_tile_1	EGFR9.chr7.55242418.55242511_tile_1	1	Human	hg19	chr7	55242388	55242576	+	GACTCTGGATCCCAGAAGGTGAGAAAGTTAAAATTCCCGTCGCTATCAAGGAATTAAGAGAAGCAACATCTCCGAAAGCCAACAAGGAAATCCTCGATGTGAGTTTCTGCTTTGCTGTGTGGGGGTCCATGGCT
EGFR44.chr7.55249005.55249131_tile_1	EGFR44.chr7.55249005.55249131_tile_1	1	Human	hg19	chr7	55248879	55249052	+	TCTTCACCTGGAAGGGGTCCATGTGCCCCTCCTTCTGGCCACCATGCGAAGCCACACTGACGTGCCTCTCCCTCCCTCCAGGAAGCCTACGTGATGGCCAGCGTGGACAACCCCCACGTGTG
EGFR44.chr7.55249005.55249131_tile_2	EGFR44.chr7.55249005.55249131_tile_2	1	Human	hg19	chr7	55249003	55249178	-	CAGTTGAGCAGGTACTGGGAGCCAATATTGTCTTTGTGTTCCCGGACATAGTCCAGGAGGCAGCCGAAGGGCATGAGCTGCGTGATGAGCTGCACGGTGGAGGTGAGGCAGATGCCCAGCAGGCGGC
EGFR54.chr7.55259514.55259524_tile_1	EGFR54.chr7.55259514.55259524_tile_1	1	Human	hg19	chr7	55259486	55259662	+	GCTGGCCAAACTGCTGGGTGCGGAAGAGAAAGAATACCATGCAGAAGGAGGCAAAGTAAGGAGGTGGCTTTAGGTCAGCCAGCATTTTCCTGACACCAGGGACCAGGCTGCCTTCCCACTAGC
MET1.chr7.116339642.116339642_tile_1	MET1.chr7.116339642.116339642_tile_1	1	Human	hg19	chr7	116339614	116339792	+	AGCCCAGCCAGTGTCCTGACTGTGTGGTGAGCGCCCTGGGAGCCAAAGTCCTTTCATCTGTAAAGGACCGGTTCATCAACTTCTTTGTAGGCAATACCATAAATTCTTCTTATTTCCCAGATCAT
MET2.chr7.116340262.116340262_tile_1	MET2.chr7.116340262.116340262_tile_1	1	Human	hg19	chr7	116340234	116340420	+	AACAAGATCGTCAACAAAAACAATGTGAGATGTCTCCAGCATTTTTACGGACCCAATCATGAGCACTGCTTTAATAGGGTAAGTCACATCAGTTCCCCACTTATAAACTGTGAGGTATAAATTAGAAATAAGT
MET3.chr7.116411990.116411990_tile_1	MET3.chr7.116411990.116411990_tile_1	1	Human	hg19	chr7	116411958	116412127	+	GCCCAACTACAGAAATGGTTTCAAATGAATCTGTAGACTACCGAGCTACTTTTCCAGAAGGTATATTTCAGTTTATTGTTCTGAGAAATACCTATACATATACCTCAGTGGGTTGT
MET4.chr7.116417463.116417464_tile_1	MET4.chr7.116417463.116417464_tile_1	1	Human	hg19	chr7	116417431	116417620	+	TATATCATGGGACTTTGTTGGACAATGATGGCAAGAAAATTCACTGTGCTGTGAAATCCTTGAACAGTAAGTGGCATTTTATTTAACCATGGAGTATACTTTTGTGGTTTGCAACCTAATAAATAGCTTATAATA
MET6.chr7.116423413.116423474_tile_1	MET6.chr7.116423413.116423474_tile_1	1	Human	hg19	chr7	116423385	116423555	+	TGTATGATAAAGAATACTATAGTGTACACAACAAAACAGGTGCAAAGCTGCCAGTGAAGTGGATGGCTTTGGAAAGTCTGCAAACTCAAAAGTTTACCACCAAGTCAGATGTGGTAAT
SMO1.chr7.128845101.128845101_tile_1	SMO1.chr7.128845101.128845101_tile_1	1	Human	hg19	chr7	128845073	128845257	+	GGTTCGGACAGACAACCCCAAGAGCTGGTACGAGGACGTGGAGGGCTGCGGCATCCAGTGCCAGAACCCGCTCTTCACAGAGGCTGAGCACCAGGACATGCACAGCTACATCGCGGCCTTCGGGGCCGTCACGGGC
SMO2.chr7.128846040.128846040_tile_1	SMO2.chr7.128846040.128846040_tile_1	1	Human	hg19	chr7	128846010	128846194	+	TACGCCCTGATGGCTGGTGTGGTTTGGTTTGTGGTCCTCACCTATGCCTGGCACACTTCCTTCAAAGCCCTGGGCACCACCTACCAGCCTCTCTCGGGCAAGACCTCCTACTTCCACCTGCTCACCTGGTC
SMO3.chr7.128846374.128846374_tile_1	SMO3.chr7.128846374.128846374_tile_1	1	Human	hg19	chr7	128846348	128846536	+	CGTGCTGGCCCCAATCGGCCTGGTGCTCATCGTGGGAGGCTACTTCCTCATCCGAGGTGAGTGAAGACCAGGCCAGGACCAGTTGGGCAACAAAATATACTGGGCACTTGCTGCCAGTACTGGGAGCTGCCAGCACG
SMO4.chr7.128850341.128850341_tile_1	SMO4.chr7.128850341.128850341_tile_1	1	Human	hg19	chr7	128850311	128850499	+	GCACCTGGGTCTGGACCAAGGCCACGCTGCTCATCTGGAGGCGTACCTGGTGCAGGTGGGCATGGCAGCCAGCCCCTCCTGCCCTGCCCGCCTCACCCTCAGCCTTGGGACCCCATCTTTAGGTTTTGTCGGGTCCTG
SMO5.chr7.128851593.128851593_tile_1	SMO5.chr7.128851593.128851593_tile_1	1	Human	hg19	chr7	128851563	128851734	+	GTCACCCCTGTGGCAACTCCAGGTATGAGAGTTCAAGCTTCTGGAGGAAGGTGGGGGGAGCACAGAGGCTGGGGGCTTCTGGGACTGGAGTACAGGGGCTGTCGGAGGAGGAGGAAGAG
BRAF1.chr7.140453121.140453193_tile_1	BRAF1.chr7.140453121.140453193_tile_1	1	Human	hg19	chr7	140453093	140453267	+	CACTCCATCGAGATTTCACTGTAGCTAGACCAAAATCACCTATTTTTACTGTGAGGTCTTCATGAAGAAATATATCTGAGGTGTAGTAAGTAAAGGAAAACAGTAGATCTCATTTTCCTATC
BRAF28.chr7.140481397.140481478_tile_1	BRAF28.chr7.140481397.140481478_tile_1	1	Human	hg19	chr7	140481369	140481545	+	ACTGTTCCAAATGATCCAGATCCAATTCTTTGTCCCACTGTAATCTGCCCATCAGGAATCTCCCAATCATCACTCGAGTCCCGTCTACCAAGTGTTTTCTTGATAAAAACAGTAAAAAAGTCA
FGFR1_1.chr8.38282209.38282209_tile_1	FGFR1_1.chr8.38282209.38282209_tile_1	1	Human	hg19	chr8	38282183	38282360	+	GGGGACCGCTCTGTGGAAGATGGGAGAGGAGGCACTTGTCATGGGGACCTTGCCATGGCTAAAGAGGGGTGGGCTCACCTGCGCCCCACTTGGCTTTCCCAGTGATGGGTTGTAAACCTCCCAGCAC
FGFR1_2.chr8.38285938.38285938_tile_1	FGFR1_2.chr8.38285938.38285938_tile_1	1	Human	hg19	chr8	38285908	38286090	+	TCCGAGGAGGGGAGAGCATCTATGGGAAGAAGAAGGGGCACTGAGGTTCCTCCTAGGGACCCCTAGATTTCACCAAGGCTAGTGCAGTTCCAGATGAACACGGACACCCTCCCCATGGGGATCCCAGTC
JAK2_1.chr9.5073769.5073770_tile_1	JAK2_1.chr9.5073769.5073770_tile_1	1	Human	hg19	chr9	5073737	5073923	+	TATGTGTCTGTGGAGACGAGAGTAAGTAAAACTACAGGCTTTCTAATGCCTTTCTCAGAGCATCTGTTTTTGTTTATATAGAAAATTCAGTTTCAGGATCACAGCTAGGTGTCAGTGTAAACTATAATTT
CDKN2A1.chr9.21971153.21971187_tile_1	CDKN2A1.chr9.21971153.21971187_tile_1	1	Human	hg19	chr9	21971123	21971308	+	GGGCTCCGCGCCGTGGAGCAGCAGCAGCTCCGCCACTCGGGCGCTGCCCATCATCATGACCTGCCAGAGAGAACAGAATGGTCAGAGCCAGGGTGGGGGCCGGCATGACGGAAAGGAAGCTTGTGTAGAGCCCCC
ABL1_1.chr9.133738330.133738364_tile_1	ABL1_1.chr9.133738330.133738364_tile_1	1	Human	hg19	chr9	133738302	133738491	+	CCATGAAGCACAAGCTGGGCGGGGGCCAGTACGGGGAGGTGTACGAGGGCGTGTGGAAGAAATACAGCCTGACGGTGGCCGTGAAGACCTTGAAGGTAGGCTGGGACTGCCGGGGGTGCCCAGGGTACGTGGGGCAAG
ABL1_9.chr9.133747520.133747520_tile_1	ABL1_9.chr9.133747520.133747520_tile_1	1	Human	hg19	chr9	133747476	133747664	+	TTTCCTTCTGCAGGAGGACACCATGGAGGTGGAAGAGTTCTTGAAAGAAGCTGCAGTCATGAAAGAGATCAAACACCCTAACCTGGTGCAGCTCCTTGGTGAGTAAGCCCGGGGCTCTGAAGAGAGGGTCTCGCGCCGC
ABL1_10.chr9.133748283.133748414_tile_1	ABL1_10.chr9.133748283.133748414_tile_1	1	Human	hg19	chr9	133748157	133748327	-	CCCGTAGGTCATGAACTCAGTGATGATATAGAACGGGGGCTCCCGGGTGCAGACCCCTGCCAACAAGACAACGAGGACTTCAACACGTGGCTCCGCTCCCAACTGAACAAACAACT
ABL1_10.chr9.133748283.133748414_tile_2	ABL1_10.chr9.133748283.133748414_tile_2	1	Human	hg19	chr9	133748277	133748457	+	GAACCTCCTGGACTACCTGAGGGAGTGCAACCGGCAGGAGGTGAACGCCGTGGTGCTGCTGTACATGGCCACTCAGATCTCGTCAGCCATGGAGTACCTGGAGAAGAAAAACTTCATCCACAGGTAGGGGCCT
ABL1_16.chr9.133750356.133750356_tile_1	ABL1_16.chr9.133750356.133750356_tile_1	1	Human	hg19	chr9	133750328	133750516	+	GCCCATGCTGGAGCCAAGTTCCCCATCAAATGGACTGCACCCGAGAGCCTGGCCTACAACAAGTTCTCCATCAAGTCCGACGTCTGGGGTAAGGGCTGCTGCTGCACTGAAGTGGTCCTTCCTGACTACAGGAGGGTT
NOTCH1_1.chr9.139397768.139397768_tile_1	NOTCH1_1.chr9.139397768.139397768_tile_1	1	Human	hg19	chr9	139397740	139397928	+	CCAGGTAGACGATGGAGCTGGGCGGACAATCAGAGAGGGGCTGGGACCCGAGGCTTCCTCCTCCCCCGCCCACCGGCCAGGGATGCTGCCGCAGGACACTGAGGCCCATGACGCCACAGTCAGGACATGGTGAGGC
NOTCH1_2.chr9.139399344.139399422_tile_1	NOTCH1_2.chr9.139399344.139399422_tile_1	1	Human	hg19	chr9	139399316	139399485	+	GCAGCACGCGGCTGAGCTCCCGCAGGAAGTGGAAGGAGCTGTTGCGCAGCTGCTCCGGCGGCATCAGCACCACCACCACCAGCGTGCCGGCCGCCAGCCTCTCGGGTACATGCTCCGC
RET1.chr10.43609078.43609104_tile_1	RET1.chr10.43609078.43609104_tile_1	1	Human	hg19	chr10	43609048	43609226	+	CTGCTTCCCTGAGGAGGAGAAGTGCTTCTGCGAGCCCGAAGACATCCAGGGTGAGTGGGTGGCGGCCGGGACCACCACCACCTCCCAGCCCCACAGAGGTCTCAACAGCACATCTGAGGTCCCAACAA
RET2_9.chr10.43609940.43609950_tile_1	RET2_9.chr10.43609940.43609950_tile_1	1	Human	hg19	chr10	43609902	43610075	-	TGGCTTGTGGGCAAACTTGTGGTAGCAGTGGATGCAGAAGGCAGACAGCAGCACCGAGACGATGAAGGAGAAGAGGACAGCGGCTGCGATCACCGTGCGGCACAGCTCGTCGCACAGTGG
RET10.chr10.43613840.43613840_tile_1	RET10.chr10.43613840.43613840_tile_1	1	Human	hg19	chr10	43613810	43613998	+	CGAGTGAGCTGCGAGACCTGCTGTCAGAGTTCAACGTCCTGAAGCAGGTCAACCACCCACATGTCATCAAATTGTATGGGGCCTGCAGCCAGGATGGTAAGGCCAGCTGCAGGGTGAGGTGGGCAGCCACTGCACCCAG
RET11_12.chr10.43615567.43615569_tile_1	RET11_12.chr10.43615567.43615569_tile_1	1	Human	hg19	chr10	43615533	43615703	+	CCTGGTAGCTGAGGGGCGGAAGATGAAGATTTCGGATTTCGGCTTGTCCCGAGATGTTTATGAAGAGGATTCCTACGTGAAGAGGAGCCAGGTGCCCAGTCCCGGGGATGAGGCGGGG
RET13.chr10.43617416.43617416_tile_1	RET13.chr10.43617416.43617416_tile_1	1	Human	hg19	chr10	43617388	43617564	+	ATGGCAATTGAATCCCTTTTTGATCATATCTACACCACGCAAAGTGATGTGTAAGTGTGGGTGTTGCTCTCTTGGGGTGGAGGTTACAGAAACACCCTTATACATGTAGTGGGGCCACGACGC
PTEN1.chr10.89624242.89624244_tile_1	PTEN1.chr10.89624242.89624244_tile_1	1	Human	hg19	chr10	89624214	89624388	+	CAAAGAGATCGTTAGCAGAAACAAAAGGAGATATCAAGAGGATGGATTCGACTTAGACTTGACCTGTATCCATTTCTGCGGCTGCTCCTCTTTACCTTTCTGTCACTCTCTTAGAACGTGG
PTEN3.chr10.89685307.89685307_tile_1	PTEN3.chr10.89685307.89685307_tile_1	1	Human	hg19	chr10	89685275	89685459	+	ATATACAATCTGTAAGTATGTTTTCTTATTTGTATGCTTGCAAATATCTTCTAAAACAACTATTAAGTGAAAGTTATCTGCTTGTTAGAGTGAGGTAGAGTTAAAGATACATTTTAACAGAATTGTATT
PTEN4.chr10.89711893.89711900_tile_1	PTEN4.chr10.89711893.89711900_tile_1	1	Human	hg19	chr10	89711865	89712039	+	GTCAGAGGCGCTATGTGTATTATTATAGCTACCTGTTAAAGAATCATCTGGATTATAGACCAGTGGCACTGTTGTTTCACAAGATGATGTTTGAAACTATTCCAATGTTCAGTGGCGGAACT
PTEN7.chr10.89717615.89717772_tile_1	PTEN7.chr10.89717615.89717772_tile_1	1	Human	hg19	chr10	89717489	89717668	+	ATATTGCTGATATTAATCATTAAAATCGTTTTTGACAGTTTGACAGTTAAAGGCATTTCCTGTGAAATAATACTGGTATGTATTTAACCATGCAGATCCTCAGTTTGTGGTCTGCCAGCTAAAG
PTEN7.chr10.89717615.89717772_tile_2	PTEN7.chr10.89717615.89717772_tile_2	1	Human	hg19	chr10	89717615	89717801	-	TTTAGCATCTTGTTCTGTTTGTGGAAGAACTCTACTTTGATATCACCACACACAGGTAACGGCTGAGGGAACTCAAAGTACATGAACTTGTCTTCCCGTCGTGTGGGTCCTGAATTGGAGGAATATATCTTCACC
PTEN13.chr10.89720716.89720852_tile_1	PTEN13.chr10.89720716.89720852_tile_1	1	Human	hg19	chr10	89720684	89720870	+	CAGAAAAAGTAGAAAATGGAAGTCTATGTGATCAAGAAATCGATAGCATTTGCAGTATAGAGCGTGCAGATAATGACAAGGAATATCTAGTACTTACTTTAACAAAAAATGATCTTGACAAAGCAAATAAAGACA
PTEN13.chr10.89720716.89720852_tile_2	PTEN13.chr10.89720716.89720852_tile_2	1	Human	hg19	chr10	89720814	89720991	-	TTCTTCATCAGCTGTACTCCTAGAATTAAACACACATCACATACATACAAGTCAACAACCCCCACAAAATGTTTAATTTAACTGACCTTAAAATTTGGAGAAAAGTATCGGTTGGCTTT
FGFR2_1.chr10.123258034.123258034_tile_1	FGFR2_1.chr10.123258034.123258034_tile_1	1	Human	hg19	chr10	123258006	123258184	+	GATTTATGATATTCTTGTGTTTCCCAATCATCTTCATCATCTCCATCTCTGACACCAGATCAGAAAGGTCTTTCTCTGTGGCATCATCTATGAACAGTAGGCATATTCACAAATCAGTTCATTTC
FGFR2_2.chr10.123274774.123274803_tile_1	FGFR2_2.chr10.123274774.123274803_tile_1	1	Human	hg19	chr10	123274746	123274930	+	CAGTAAATGGCTATCTCCAGGTAGTCTGGGGAAGCTGTAATCTCCTTTTCTCTTCCAGGCGCTAGATTGCAGATCACAGGAGGAGGAACAGATAAGCAGGCCATAGAGTTAGCACACCAGACTGACGCATC
FGFR2_5.chr10.123279503.123279677_tile_1	FGFR2_5.chr10.123279503.123279677_tile_1	1	Human	hg19	chr10	123279385	123279555	+	AACAGGAAATCAAAGAACCTGTGGCCAAACCCATGAAGGAGACCCCAGTTGTGGGTACCTTTAGATTCAGAAAGTCCTCACCTTGAGAACCTTGAGGTAGGGCAGCCCGTCGGGCCC
FGFR2_5.chr10.123279503.123279677_tile_2	FGFR2_5.chr10.123279503.123279677_tile_2	1	Human	hg19	chr10	123279471	123279640	-	ACGTAGAGTTTGTCTGCAAGGTTTACAGTGATGCCCAGCCCCACATCCAGTGGATCAAGCACGTGGAAAAGAACGGCAGTAAATACGGGCCCGACGGGCTGCCCTACCTCAAGGTT
FGFR2_5.chr10.123279503.123279677_tile_3	FGFR2_5.chr10.123279503.123279677_tile_3	1	Human	hg19	chr10	123279587	123279769	+	TCTCCTCCGACCACTGTGGAGGCATTTGCCGGCAGTCCGGCTTGGAGGATGGGCCGGTGAGGCGATCGCTCTGGTGGAGAGAGGGAAGAAAGGAGGAGTGGGGATGGGAGAATGAGAGACCAATAAATA
HRAS1.chr11.533873.533875_tile_1	HRAS1.chr11.533873.533875_tile_1	1	Human	hg19	chr11	533843	534021	+	CCTCCTGGCCGGCGGTATCCAGGATGTCCAACAGGCACGTCTCCCCATCAATGACCACCTGCTTCCGGTAGGAATCCTGCAGGAGGACAGGGCTCAGGGACCCCCTCAGGACCTTCCGTGGGGGGA
HRAS6.chr11.534285.534289_tile_1	HRAS6.chr11.534285.534289_tile_1	1	Human	hg19	chr11	534251	534434	+	GCCCACACCGCCGGCGCCCACCACCACCAGCTTATATTCCGTCATCGCTCCTCAGGGGCCTGCGGCCCGGGGTCCTCCTACAGGGTCTCCTGCCCCACCTGCCAAGGAGGGCCCTGCTCAGCCAGGCCCAGGC
ATM1.chr11.108117847.108117848_tile_1	ATM1.chr11.108117847.108117848_tile_1	1	Human	hg19	chr11	108117817	108117989	+	TGTCACCAGGTACAGTAAGTAGGTCATGTCACATTTAGAAATTTCCTGTTAATTTTTTTTTTAAACTGGGCATTTTGGGCTTTTAAAACCTGTGTTCTCACAAAAAGCCTATAAAAT
ATM2.chr11.108119823.108119823_tile_1	ATM2.chr11.108119823.108119823_tile_1	1	Human	hg19	chr11	108119793	108119963	+	TTGTGCCTTGGTAAAGTGTTACCATTTTCTCATTCAGTGTCATTTTAATCTCTTGTATGTTATTTTTCAGAAAACTTTCAGTGGAATCCTTTCATCTCAACCAGAACTAAGTCATTT
ATM3.chr11.108123551.108123551_tile_1	ATM3.chr11.108123551.108123551_tile_1	1	Human	hg19	chr11	108123513	108123683	+	AGTAATTTTCCTCATCTTGTACTGGAGAAAATTCTTGTGAGTCTCACTATGAAAAACTGTAAAGCTGCAATGAATTTTTTCCAAAGCGTGCCAGAATGGTATGTTATCTAATA
ATM4.chr11.108137973.108138003_tile_1	ATM4.chr11.108137973.108138003_tile_1	1	Human	hg19	chr11	108137939	108138126	+	TAATGGAGGTGGAGGATCAGTCATCCATGAATCTATTTAACGATTACCCTGATAGTAGTGTTAGTGATGCAAACGAACCTGGAGAGAGCCAAAGTACCATAGGTAAATACATATTTACTACTTGGGATT
ATM6.chr11.108155132.108155132_tile_1	ATM6.chr11.108155132.108155132_tile_1	1	Human	hg19	chr11	108155104	108155281	+	GGCACAGCAAAGAGAGACTGCTACCAAGGTCTATGATATGCTTAAAAGTGAAAACTTATTGGGAAAACAGGTATGGCTTCAATTTTTATGTACTTTTCATTCCCTGAATGATATGAGATAT
ATM7.chr11.108170476.108170479_tile_1	ATM7.chr11.108170476.108170479_tile_1	1	Human	hg19	chr11	108170442	108170618	+	GGGTCCTATAGATTTCTCTACCATAGCTATACAACATAGTAAAGATGCATCTTATACCAAGGCCCTTAAGTTATTTGAAGATAAAGAACTTCAGTGGACCTTCATAATGCTGACCTACCTGAA
ATM9.chr11.108172421.108172421_tile_1	ATM9.chr11.108172421.108172421_tile_1	1	Human	hg19	chr11	108172391	108172571	+	TTAGCCACAAAGACTGGACATAGTTTCTGGGAGATTTATAAGATGACAACAGATCCAATGCTGGCCTATCTACAGCCTTTTAGAACATCAAGAAAAAAGGTCTCTTAAGTAATAAATGTTTATTGAA
ATM10.chr11.108173640.108173640_tile_1	ATM10.chr11.108173640.108173640_tile_1	1	Human	hg19	chr11	108173612	108173801	+	AAATCTGTGGATTCCTCTAAGTGAAAATCATGACATTTGGATAAAGACACTGACTTGTGCTTTTTTGGACAGTGGAGGCACAAAATGTGAAATTCTTCAATTATTAAAGCCAATGTGTGAAGTAAGAAGATTAATT
ATM11.chr11.108180945.108180945_tile_1	ATM11.chr11.108180945.108180945_tile_1	1	Human	hg19	chr11	108180915	108181101	+	AAGTTGCCAAGGTAGCTCAGTCTTGTGCTGCTCACTTTACAGCTTTACTCTATGCAGAAATCTATGCAGATAAGAAAAGTATGGATGATCAAGAGAAAAGGTAATGGAATTTAGAATTTTTGGTTTTTAAAA
ATM12.chr11.108200958.108200961_tile_1	ATM12.chr11.108200958.108200961_tile_1	1	Human	hg19	chr11	108200926	108201096	+	TTCAGCGAGAGCTGGAGTTGGATGAATTAGCCCTGCGTGCACTGAAAGAGGATCGTAAACGCTTCTTATGTAAAGCAGTTGAAAATTATATCAACTGCTTATTAAGTGGAGAAGA
ATM14.chr11.108204681.108204681_tile_1	ATM14.chr11.108204681.108204681_tile_1	1	Human	hg19	chr11	108204651	108204823	+	TACTATGGAAATTAAGGTAATTTGCAATTAACTCTTGATTTTTTTTAAACTAAATTTTTTTTATTAGATTGAACCATTTGAAATAGTATTTTTATGTAGGTCAAAATTGGTTAAATA
ATM15.chr11.108205769.108205769_tile_1	ATM15.chr11.108205769.108205769_tile_1	1	Human	hg19	chr11	108205739	108205928	+	AGGTGTAAATTTACCAAAAATAATAGATTGTGTAGGTTCCGATGGCAAGGAGAGGAGACAGCTTGTTAAGGTGAGCCTTCCCTTCTCTGGCTTAGCCCTTAGAGTTTTAGTGATGAAAATTTTTAGTTCATATT
ATM16.chr11.108206594.108206594_tile_1	ATM16.chr11.108206594.108206594_tile_1	1	Human	hg19	chr11	108206566	108206750	+	GATGCTGTCATGCAACAGGTCTTCCAGATGTGTAATACATTACTGCAGAGAAACACGGAAACTAGGAAGAGGAAATTAACTATCTGTACTTATAAGGTAACTATTTGTACTTCTGTTAGTTCACCAAAAAC
ATM17.chr11.108218089.108218089_tile_1	ATM17.chr11.108218089.108218089_tile_1	1	Human	hg19	chr11	108218061	108218247	+	TCTAGGTAAGTAATAAAATCTATGTATCTATTCTTTTTAGTAAATATTTGGTCATCATGGAATGTTGTTTGCCTACCAAGATATTACAAATATAAGAGACAGATAAATTGAAGCAGTAAATATTGGGTTTTTT
ATM18.chr11.108225590.108225590_tile_1	ATM18.chr11.108225590.108225590_tile_1	1	Human	hg19	chr11	108225562	108225751	+	AACCATTGTAGAGGTAAAGTATTTTATAAGGAAGACTTTATTTTTTTTCTTACCAGGTAGACTGTGTATCTCATCAGGAAGTCACTGATGTGAAGAGCACTGCTTCATTTTAACATAGGGGGATGTGGCTGGGCAGC
ATM19.chr11.108236086.108236203_tile_1	ATM19.chr11.108236086.108236203_tile_1	1	Human	hg19	chr11	108236058	108236241	+	ACGTGTCTTAATGAGACTACAAGAGAAACTGAAAGGAGTGGAAGAAGGCACTGTGCTCAGTGTTGGTGGACAAGTGAATTTGCTCATACAGCAGGCCATAGACCCCAAAAATCTCAGCCGACTTTTCCCAG
KRAS1.chr12.25378562.25378562_tile_1	KRAS1.chr12.25378562.25378562_tile_1	1	Human	hg19	chr12	25378532	25378717	+	TTGCTGATGTTTCAATAAAAGGAATTCCATAACTTCTTGCTAAGTCCTGAGCCTGTTTTGTGTCTACTGTTCTAGAAGGCAAATCACATTTATTTCCTACTAGGACCATAGGTACATCTTCAGAGTCCTTA
KRAS2.chr12.25380275.25380283_tile_1	KRAS2.chr12.25380275.25380283_tile_1	1	Human	hg19	chr12	25380245	25380427	+	CCTCTTGACCTGCTGTGTCGAGAATATCCAAGAGACAGGTTTCTCCATCAATTACTACTTGCTTCCTGTAGGAATCCTGAGAAGGGAGAAACACAGTCTGGATTATTACAGTGCACCTTTTACTTCAA
KRAS7.chr12.25398255.25398285_tile_1	KRAS7.chr12.25398255.25398285_tile_1	1	Human	hg19	chr12	25398225	25398414	+	TGTATCGTCAAGGCACTCTTGCCTACGCCACCAGCTCCAACTACCACAAGTTTATATTCAGTCATTTTCAGCAGGCCTTATAATAAAAATAATGAAAATGTGACTATATTAGAACATGTCACACATAAGGTTA
PTPN11_1.chr12.112888163.112888211_tile_1	PTPN11_1.chr12.112888163.112888211_tile_1	1	Human	hg19	chr12	112888135	112888323	+	TGGTGATTACTATGACCTGTATGGAGGGGAGAAATTTGCCACTTTGGCTGAGTTGGTCCAGTATTACATGGAACATCACGGGCAATTAAAAGAGAAGAATGGAGATGTCATTGAGCTTAAATATCCTCTGAACTGT
PTPN11_10.chr12.112926884.112926888_tile_1	PTPN11_10.chr12.112926884.112926888_tile_1	1	Human	hg19	chr12	112926856	112927032	+	GGTCAGGGATGGTCCAGACAGAAGCACAGTACCGATTTATCTATATGGCGGTCCAGCATTATATTGAAACACTACAGCGCAGGATTGAAGAAGAGCAGGTACCAGCCTGAGGGCTGGCATGCGG
HNF1A_1.chr12.121431413.121431414_tile_1	HNF1A_1.chr12.121431413.121431414_tile_1	1	Human	hg19	chr12	121431385	121431558	+	GTGGGGCCCAGCATCCCAGCAGATCCTGTTCCAGGCCTATGAGAGGCAGAAGAACCCTAGCAAGGAGGAGCGAGAGACGCTAGTGGAGGAGTGCAATAGGTACAACGGCGGGCGGGAAACAG
HNF1A_3.chr12.121432070.121432070_tile_1	HNF1A_3.chr12.121432070.121432070_tile_1	1	Human	hg19	chr12	121432042	121432221	+	GCGCAAAGAAGAAGCCTTCCGGCACAAGCTGGCCATGGACACGTACAGCGGGCCCCCCCCAGGGCCAGGCCCGGGACCTGCGCTGCCCGCTCACAGCTCCCCTGGCCTGCCTCCACCTGCCCTCTCCCCC
FLT3_1.chr13.28592620.28592653_tile_1	FLT3_1.chr13.28592620.28592653_tile_1	1	Human	hg19	chr13	28592590	28592766	+	CATAGTTGGAATCACTCATGATATCTCGAGCCAATCCAAAGTCACATATCTTCACCACTTTCCCGTGGGTGACAAGCACGTTCCTGGCGGCCAGGTCTCTGTGAACACACTGTCAAGAATGA
FLT3_13.chr13.28602329.28602329_tile_1	FLT3_13.chr13.28602329.28602329_tile_1	1	Human	hg19	chr13	28602295	28602464	+	GTGTGCACGCCCCCAGCAGGTTCACAATATTCTCGTGGCTTCCCAGCTGGGTCATCATCTTGAGTTCTGACATGAGTGCCTCTCTTTCAGAGCTGTCTGCTTTTTCTGTCAAAGAA
FLT3_14.chr13.28608244.28608341_tile_1	FLT3_14.chr13.28608244.28608341_tile_1	1	Human	hg19	chr13	28608214	28608402	+	ACTCCCATTTGAGATCATATTCATATTCTCTGAAATCAACGTAGAAGTACTCATTATCTGAGGAGCCGGTCACCTGTACCATCTGTAGCTGGCTTTCATACCTAAATTGCTTCAGAGATGAAATGATGAGTCA
FLT3_22.chr13.28610138.28610138_tile_1	FLT3_22.chr13.28610138.28610138_tile_1	1	Human	hg19	chr13	28610098	28610267	-	TATAGGAGTGAACCACTATGCCCAGCCAGTGAGCTTATTTCACACGTTCTTTTCTATAGGGAAACCTCAAGTGCTCGCAGAAGCATCGGCAAGTCAGGCGTCCTGTTTCTCGGATGG
RB1_1.chr13.48919244.48919244_tile_1	RB1_1.chr13.48919244.48919244_tile_1	1	Human	hg19	chr13	48919156	48919336	+	ATTTACTTTTTTCTATTCTTTCCTTTGTAGTGTCCATAAATTCTTTAACTTACTAAAAGAAATTGATACCAGTACCAAAGTTGATAATGCTATGTCAAGACTGTTGAAGAAGTATGATGTATTG
RB1_2.chr13.48923148.48923148_tile_1	RB1_2.chr13.48923148.48923148_tile_1	1	Human	hg19	chr13	48923120	48923296	+	TTATTAGCTAAAGGTAAGTTCATTATATTTATTAAATGCTAATATTTCAAATGTAATAATTAAATTGGCATTCCTTTGGACTAAATTCCCCAATTTTTATTGAGTAATGTACTCCTCCCTCAT
RB1_3.chr13.48942685.48942685_tile_1	RB1_3.chr13.48942685.48942685_tile_1	1	Human	hg19	chr13	48942655	48942826	+	ACGAAAAAGTAACCTTGATGAAGAGGTGAATGTAATTCCTCCACACACTCCAGTTAGGTATGAATTTTCCTACTTTTAATTATATTATAATTTTGTTATTCATGGCTTTATAGTG
RB1_4.chr13.48955538.48955550_tile_1	RB1_4.chr13.48955538.48955550_tile_1	1	Human	hg19	chr13	48955504	48955684	+	TAGAACGATGTGAACATCGAATCATGGAATCCCTTGCATGGCTCTCAGTAAGTAGCTAAATAATTGAAGAAATTCATTCATGTGCATATGGCTAACAAATTATTGTTAGTGAGAGGTGTTTCTTA
RB1_6.chr13.49027168.49027168_tile_1	RB1_6.chr13.49027168.49027168_tile_1	1	Human	hg19	chr13	49027112	49027288	+	TTTGATCTTATTAAACAATCAAAGGACCGAGAAGGACCAACTGATCACCTTGAATCTGCTTGTCCTCTTAATCTTCCTCTCCAGAATAATCACACTGCAGCAGATATGTAAGCAAAATATA
RB1_7.chr13.49033843.49033846_tile_1	RB1_7.chr13.49033843.49033846_tile_1	1	Human	hg19	chr13	49033813	49033989	+	TCTCCGGCTAAATACACTTTGTGAACGCCTTCTGTCTGAGCACCCAGAATTAGAACATATCATCTGGACCCTTTTCCAGCACACCCTGCAGAATGAGTATGAACTCATGAGAGACAGGCATTT
RB1_8.chr13.49037877.49037877_tile_1	RB1_8.chr13.49037877.49037877_tile_1	1	Human	hg19	chr13	49037815	49037985	+	TTTACATCAATTTATTTACTAGATTATGATGTGTTCCATGTATGGCATATGCAAAGTGAAGAATATAGACCTTAAATTCAAAATCATTGTAACAGCATACAAGGATCTTCCTCA
RB1_9.chr13.49039164.49039164_tile_1	RB1_9.chr13.49039164.49039164_tile_1	1	Human	hg19	chr13	49039132	49039304	+	AAGAGGAGTATGATTCTATTATAGTATTCTATAACTCGGTCTTCATGCAGAGACTGAAAACAAATATTTTGCAGTATGCTTCCACCAGGGTAGGTCAAAAGTATCCTTTGATTGGAAAA
AKT1.chr14.105246455.105246455_tile_1	AKT1.chr14.105246455.105246455_tile_1	1	Human	hg19	chr14	105246429	105246600	+	CTCACGTTGGTCCACATCCTGCGGCCGCTCCTTGTAGCCAATGAAGGTGCCATCATTCTTGAGGAGGAAGTAGCGTGGCCGCCAGGTCTTGATGTACTCCCCTACAGACGTGCGGGTGGTGA
CDH1_1.chr16.68835649.68835650_tile_1	CDH1_1.chr16.68835649.68835650_tile_1	1	Human	hg19	chr16	68835613	68835782	+	TGGGCACAGATGGTGTGATTACAGTCAAAAGGCCTCTACGGTTTCATAACCCACAGATCCATTTCTTGGTCTACGCCTGGGACTCCACCTACAGAAAGTTTTCCACCAAAGTCACGCTGAAT
CDH1_2.chr16.68846137.68846137_tile_1	CDH1_2.chr16.68846137.68846137_tile_1	1	Human	hg19	chr16	68846109	68846283	+	CGATAATCCTCCGATCTTCAATCCCACCACGGTAATTCTATAACTCCTTAGAGGGTTTCCAAAGAAAGGTCTTTTGTTGTTCATGAACTAAGTGTCACCACTGCTCATGGGCGAAGTCTTT
CDH1_3.chr16.68847274.68847277_tile_1	CDH1_3.chr16.68847274.68847277_tile_1	1	Human	hg19	chr16	68847246	68847422	+	ACTGATGCTGATGCCCCCAATACCCCAGCGTGGGAGGCTGTATACACCATATTGAATGATGATGGTGGACAATTTGTCGTCACCACAAATCCAGTGAACAACGATGGCATTTTGAAAACAGCA
TP53_1.chr17.7574003.7574021_tile_1	TP53_1.chr17.7574003.7574021_tile_1	1	Human	hg19	chr17	7573977	7574147	+	CGGAACATCTCGAAGCGCTCACGCCCACGGATCTGCAGCAACAGAGGAGGGGGAGAAGTAAGTATATACACAGTACCTGAGTTAAAAGATGGTTCAAGTTACAATTGTTTGACTTTATG
TP53_3.chr17.7577022.7577129_tile_1	TP53_3.chr17.7577022.7577129_tile_1	1	Human	hg19	chr17	7576996	7577166	+	CGCTTAGTGCTCCCTGGGGGCAGCTCGTGGTGAGGCTCCCCTTTCTTGCGGAGATTCTCTTCCTCTGTGCGCCGGTCTCTCCCAGGACAGGCACAAACACGCACCTCAAAGCTGTTCCG
TP53_17.chr17.7577523.7577574_tile_1	TP53_17.chr17.7577523.7577574_tile_1	1	Human	hg19	chr17	7577495	7577683	+	GGTGAGGATGGGCCTCCGGTTCATGCCGCCCATGCAGGAACTGTTACACATGTAGTTGTAGTGGATGGTGGTACAGTCAGAGCCAACCTAGGAGATAACACAGGCCCAAGATGAGGCCAGTGCGCCTTGGGGAGA
TP53_31_59.chr17.7578190.7578536_tile_1	TP53_31_59.chr17.7578190.7578536_tile_1	1	Human	hg19	chr17	7578064	7578234	+	AGAAAGCCCCCCTACTGCTCACCTGGAGGGCCACTGACAACCACCCTTAACCCCTCCTCCCAGAGACCCCAGTTGCAAACCAGACCTCAGGCGGCTCATAGGGCACCACCACACTA
TP53_31_59.chr17.7578190.7578536_tile_2	TP53_31_59.chr17.7578190.7578536_tile_2	1	Human	hg19	chr17	7578156	7578325	-	CTGATTGCTCTTAGGTCTGGCCCCTCCTCAGCATCTTATCCGAGTGGAAGGAAATTTGCGTGTGGAGTATTTGGATGACAGAAACACTTTTCGACATAGTGTGGTGGTGCCCTATGAGCCGCC
TP53_31_59.chr17.7578190.7578536_tile_3	TP53_31_59.chr17.7578190.7578536_tile_3	1	Human	hg19	chr17	7578246	7578415	+	TGAGGAGGGGCCAGACCTAAGAGCAATCAGTGAGGAATCAGAGGCCTGGGGACCCTGGGCAACCAGCCCTGTCGTCTCTCCAGCCCCAGCTGCTCACCATCGCTATCTGAGCAGCG
TP53_31_59.chr17.7578190.7578536_tile_4	TP53_31_59.chr17.7578190.7578536_tile_4	1	Human	hg19	chr17	7578346	7578515	-	GTTGATTCCACACCCCCGCCCGGCACCCGCGTCCGCGCCATGGCCATCTACAAGCAGTCACAGCACATGACGGAGGTTGTGAGGCGCTGCCCCCACCATGAGCGCTGCTCAGATAGCG
TP53_31_59.chr17.7578190.7578536_tile_5	TP53_31_59.chr17.7578190.7578536_tile_5	1	Human	hg19	chr17	7578468	7578645	+	CCCACAGCTGCACAGGGCAGGTCTTGGCCAGTTGGCAAAACATCTTGTTGAGGGCAGGGGAGTACTGTAGGAAGAGGAAGGAGACAGAGTTGAAAGTCAGGGCACAAGTGAACAGATAAAGCAACTGGA
TP53_60.chr17.7579358.7579403_tile_1	TP53_60.chr17.7579358.7579403_tile_1	1	Human	hg19	chr17	7579324	7579507	+	GCCCAGACGGAAACCGTAGCTGCCCTGGTAGGTTTTCTGGGAAGGGACAGAAGATGACAGGGGCCAGGAGGGGGCTGGTGCAGGGGCCGCCGGTGTAGGAGCTGCTGGTGCAGGGGCCACGGGGGGAGCAG
TP53_64.chr17.7579882.7579882_tile_1	TP53_64.chr17.7579882.7579882_tile_1	1	Human	hg19	chr17	7579852	7580032	+	GCTCGACGCTAGGATCTGACTGCGGCTCCTCCATGGCAGTGACCCGGAAGGCAGTCTGGCTGCTGCAAGAGGAAAAGTGGGGATCCAGCATGAGACACTTCCAACCCTGGGTCACCTGGGCCTGCAG
ERBB2_1.chr17.37880219.37880261_tile_1	ERBB2_1.chr17.37880219.37880261_tile_1	1	Human	hg19	chr17	37880191	37880361	+	TGTTGAGGGAAAACACATCCCCCAAAGCCAACAAAGAAATCTTAGACGTAAGCCCCTCCACCCTCTCCTGCTAGGAGGACAGGAAGGACCCCATGGCTGCAGGTCTGGGCTCTGGTCT
ERBB2_4.chr17.37880993.37881012_tile_1	ERBB2_4.chr17.37880993.37881012_tile_1	1	Human	hg19	chr17	37880963	37881151	+	CGTGATGGCTGGTGTGGGCTCCCCATATGTCTCCCGCCTTCTGGGCATCTGCCTGACATCCACGGTGCAGCTGGTGACACAGCTTATGCCCTATGGCTGCCTCTTAGACCATGTCCGGGAAAACCGCGGACGCCTGGG
ERBB2_13.chr17.37881332.37881440_tile_1	ERBB2_13.chr17.37881332.37881440_tile_1	1	Human	hg19	chr17	37881298	37881482	+	GCGGCTCGTACACAGGGACTTGGCCGCTCGGAACGTGCTGGTCAAGAGTCCCAACCATGTCAAAATTACAGACTTCGGGCTGGCTCGGCTGCTGGACATTGACGAGACAGAGTACCATGCAGATGGGGGCA
SMAD4_1.chr18.48575169.48575170_tile_1	SMAD4_1.chr18.48575169.48575170_tile_1	1	Human	hg19	chr18	48575131	48575301	+	TTTGACTTAAAATGTGATAGTGTCTGTGTGAATCCATATCACTACGAACGAGTTGTATCACCTGGAATTGGTAAGTAGACTTTGCTTTCATCCTAAGAAACATAAAGGGAAA
SMAD4_2.chr18.48581198.48581198_tile_1	SMAD4_2.chr18.48581198.48581198_tile_1	1	Human	hg19	chr18	48581168	48581346	+	AGGGACAGCCATCGTTGTCCACTGAAGGACATTCAATTCAAACCATCCAGCATCCACCAAGTAATCGTGCATCGACAGAGACATACAGCACCCCAGCTCTGTTAGCCCCATCTGAGTCTAATGC
SMAD4_3.chr18.48584560.48584560_tile_1	SMAD4_3.chr18.48584560.48584560_tile_1	1	Human	hg19	chr18	48584528	48584714	+	GGGCCTCAGCCAGGACAGCAGCAGAATGGATTTACTGGTCAGCCAGCTACTTACCATCATAGTATGTACATACTTTAAAAAATCTTTTAAATAGTTGAGAAAAAAGTAGGCAGCCTTTATAAAAGCAAATTAAC
SMAD4_4.chr18.48586262.48586262_tile_1	SMAD4_4.chr18.48586262.48586262_tile_1	1	Human	hg19	chr18	48586234	48586416	+	CCAGCCTCCCATTTCCAATCATCCTGGTAAGTGTATTTCAAAATTGATTTCCTGTATTTAGATTGATTTAGTGGTGATTGAAACGCACAAACACAGGCTTTAATGGAATTATGGGGTCACTTCTCAGAT
SMAD4_5.chr18.48591826.48591919_tile_1	SMAD4_5.chr18.48591826.48591919_tile_1	1	Human	hg19	chr18	48591796	48591982	+	TTGAAATGGATGTTCAGGTAGGAGAGACATTTAAGGTTCCTTCAAGCTGCCCTATTGTTACTGTTGATGGATACGTGGACCCTTCTGGAGGAGATCGCTTTTGTTTGGGTCAACTCTCCAATGTCCACAGGAC
SMAD4_11.chr18.48593405.48593405_tile_1	SMAD4_11.chr18.48593405.48593405_tile_1	1	Human	hg19	chr18	48593377	48593547	+	AAGGTGTGCAGTTGGAATGTAAAGGTGAAGGTGATGTTTGGGTCAGGTGCCTTAGTGACCACGCGGTCTTTGTACAGAGTTACTACTTAGACAGAGAAGCTGGGCGTGCACCTGGAGA
SMAD4_12.chr18.48603032.48603094_tile_1	SMAD4_12.chr18.48603032.48603094_tile_1	1	Human	hg19	chr18	48602998	48603168	+	TGTCATCGACAGATGCAGCAGCAGGCGGCTACTGCACAAGCTGCAGCAGCTGCCCAGGCAGCAGCCGTGGCAGGAAACATCCCTGGCCCAGGATCAGTAGGTGGAATAGCTCCA
SMAD4_15.chr18.48604668.48604754_tile_1	SMAD4_15.chr18.48604668.48604754_tile_1	1	Human	hg19	chr18	48604638	48604808	+	CGTCGCTTATGCATACTCAGGATGAGTTTTGTGAAAGGCTGGGGACCGGATTACCCAAGACAGAGCATCAAAGAAACACCTTGCTGGATTGAAATTCACTTACACCGGGCCCTCCAGC
STK11_1.chr19.1207021.1207092_tile_1	STK11_1.chr19.1207021.1207092_tile_1	1	Human	hg19	chr19	1206993	1207169	+	CCAGCCGCGCCGCAAGCGGGCCAAGCTCATCGGCAAGTACCTGATGGGGGACCTGCTGGGGGAAGGCTCTTACGGCAAGGTGAAGGAGGTGCTGGACTCGGAGACGCTGTGCAGGAGGGCCGT
STK11_4.chr19.1220487.1220502_tile_1	STK11_4.chr19.1220487.1220502_tile_1	1	Human	hg19	chr19	1220459	1220638	+	CCGACCTGGGCGTGGCCGAGGTAGGCACGTGCTAGGGGGGGCCCTGGGGCGCCCCCTCCCGGGCACTCCCTGAGGGCTGCACGGCACCGCCACAGGCACTGCACCCGTTCGCGGCGGACGACACCTGCCG
STK11_8.chr19.1221264.1221319_tile_1	STK11_8.chr19.1221264.1221319_tile_1	1	Human	hg19	chr19	1221232	1221407	-	CCCGCCTCCCTGGGGCTGCGGGCAGAGGGATGAGGCTCCCACCTTTCAGCAGGTCAGAGAGCGGGGGGCCACAGTCGCCCGGGATGGCGTAGCTCCCCTTCCCGATGTTCTCAAACAACTTG
STK11_12.chr19.1223059.1223125_tile_1	STK11_12.chr19.1223059.1223125_tile_1	1	Human	hg19	chr19	1223035	1223221	+	GGCGCAGCATGACTGTGGTGCCGTACTTGGAGGACCTGCACGGCGCGGACGAGGACGAGGACCTCTTCGACATCGAGGATGACATCATCTACACTCAGGACTTCACGGTGCCCGGTGAGTCTGGCGGGGGCCCCTGCCC
JAK3_1.chr19.17945696.17945696_tile_1	JAK3_1.chr19.17945696.17945696_tile_1	1	Human	hg19	chr19	17945666	17945840	+	GGTGACGCCACTAAACACTTCCCAGACCGTGGCGCCGAAGCCCCACTTGTCAGCTTCCAAGCTAAGTGTCTGCGCCTCCCGGAGACACTCGGGGGCCACCCAGGGGATCCTGTCGGTGAGCAC
JAK3_2.chr19.17948009.17948009_tile_1	JAK3_2.chr19.17948009.17948009_tile_1	1	Human	hg19	chr19	17947981	17948169	+	CGCTGCTTCCAGGAATGACTGGGGAAGGTGGGAAGGGAGAGAAGATGCGTGGGTTTCTTCCACTCCAATAATCCCAAATTTTGTGCTCACAGACCTGCCTTAGGGGAACACCTGGCCACAGGTCACCTTTGGCCCTGG
SRC.chr20.36031762.36031762_tile_1	SRC.chr20.36031762.36031762_tile_1	1	Human	hg19	chr20	36031734	36031923	+	CCAGCCCGGGGAGAACCTCTAGGCACAGGCGGGCCCAGACCGGCTTCTCGGCTTGGATCCTGGGCTGGGTGGCCCCTGTCTCGGGGCTTGCCCCACTCTGCCTGCCTGCTGTTGGTCCTCTCTCTGTGGGGCTGA
GNAS1.chr20.57484420.57484421_tile_1	GNAS1.chr20.57484420.57484421_tile_1	1	Human	hg19	chr20	57484390	57484560	+	TGCCGTGTCCTGACTTCTGGAATCTTTGAGACCAAGTTCCAGGTGGACAAAGTCAACTTCCAGTAAGCCAACTGTTACCTTTTTATATAACAGAGATCATGGTTTCTTGACATTCAC
SMARCB1_1.chr22.24133967.24133990_tile_1	SMARCB1_1.chr22.24133967.24133990_tile_1	1	Human	hg19	chr22	24133939	24134126	+	TCCGAGGTTCTCTGTACAAGAGATACCCCTCACTCTGGAGGCGACTAGCCACTGTGGAAGAGAGGAAGAAAATAGTTGCATCGTCACATGGTAAAAAAACAAAACCTAACACTAAGGGTGCGTCTTCACGAGGGTT
SMARCB1_3.chr22.24143240.24143240_tile_1	SMARCB1_3.chr22.24143240.24143240_tile_1	1	Human	hg19	chr22	24143210	24143383	+	GGGCCGAGACAAGAAGAGAACCTTCCCCCTTTGGTGTGGATGCATCGCTGCACTCACCCTCCGTGCTGATTCCGCCTTAGTTCTCCAGCACGTTTCAGTTCCTTCCTCCCCAGAAAAACACT
SMARCB1_4.chr22.24145582.24145582_tile_1	SMARCB1_4.chr22.24145582.24145582_tile_1	1	Human	hg19	chr22	24145552	24145726	+	GCTGCGAGACGCCTTCACCTGGAACATGAATGGTACAAGGCAGTCGGGCTTGGCTGGGCCTGGCCCCAACCCCTGTGTGTTACGTGGGAACAGTCCCGTTTCCTGCCAGCTGCCTGTCAGGC
SMARCB1_5_6.chr22.24176352.24176357_tile_1	SMARCB1_5_6.chr22.24176352.24176357_tile_1	1	Human	hg19	chr22	24176324	24176495	+	CGGCCCCGGCCTGGTAACCAGCCCATCAGCACACGGCTCCCACGGAGCATCTCAGAAGATTGGGCCGCCTCTCCTCCATCTTCTGGCAAGGACAGAGGCGAGGGGACAGCCCAGCGCCA
GNA11_4.chr19.3114942.3115070_tile_1	GNA11_4.chr19.3114942.3115070_tile_1	1	Human	hg19	chr19	3114824	3115004	-	GTAGCCCAAGGTGGCGATGCGGTCAACGTCGGTCAGGTAGCTGCAACACAGCGGTGGGTGCTCAGGCCGGCTGCCGGGGGTGGGGGGGCAGGACAGGGACACAGCACCCAAACCAGCGGGAGGACGGAAAGCCACC
GNA11_4.chr19.3114942.3115070_tile_2	GNA11_4.chr19.3114942.3115070_tile_2	1	Human	hg19	chr19	3114958	3115133	+	CCTGCCCACCCAGCAGGACGTGCTGCGGGTCCGCGTGCCCACCACCGGCATCATCGAGTACCCTTTCGACCTGGAGAACATCATCTTCCGGTACCGCCCGGGCCACAGCAGGCGGGGAGGGGGCACTGAGA
GNA11_5.chr19.3118922.3119051_tile_1	GNA11_5.chr19.3118922.3119051_tile_1	1	Human	hg19	chr19	3118802	3118989	-	CACTTCCTCCGCTCCGACCGCTGGCCCCCCACATCCACCATCCTGAAAGGACACAGCGCCAGGACTCAGCCACCTGGCGCCCCAAGGCCCAATCTGCAATCCCAGGACGGCTCCCACCCAAGCCCCTCCTGCCACACC
GNA11_6.chr19.3119204.3119357_tile_2	GNA11_6.chr19.3119204.3119357_tile_2	1	Human	hg19	chr19	3119208	3119395	-	CCGCAGCCCGGCGCACCATCGAACTCGGGGAAGTAGTCCACCAGGTGCGAGTACAGGATCTTGTCCTCCAGCAGGTCCTTCTTGTTGAGGAAGAGGATGACGGAGGAGTTCTGGAACCAGGGGTAGGTGATGATGGTCCGG
GNA11_7.chr19.3120987.3121177_tile_1	GNA11_7.chr19.3120987.3121177_tile_1	1	Human	hg19	chr19	3120865	3121035	+	GGGCCTTACTCGCTCATCCCCTGGGAGTGACAAAGGGGCCCACGAGTCCCTTGCCCTGGGCCGGGCTGGGGCACAGCCTCACCCTCTGCCCTCCCCCAGGTCCCCAGCGGGACGCCCAGGC
GNA11_7.chr19.3120987.3121177_tile_2	GNA11_7.chr19.3120987.3121177_tile_2	1	Human	hg19	chr19	3120985	3121170	-	CAGGATGGTGTCCTTCACGGCCGCGAACACGAAGCGGATGTTCTCCGTGTCGGTGGCACACGTGAAGTGTGAGTAGATGATCTTGTCGCTGTCGGGGTTCAGGTCCACGAACATCTTCAGGATGAACTCCCGCGCCGC
GNA11_7.chr19.3120987.3121177_tile_3	GNA11_7.chr19.3120987.3121177_tile_3	1	Human	hg19	chr19	3121121	3121304	+	GCAGCTCAACCTCAAGGAGTACAACCTGGTCTGAGCGCCCAGGCCCAGGGAGACGGGATGGAGACACGGGGCAGGACCTTCCTTCCACGGAGCCTGCGGCTGCCGGGCGGGTGGCGCTGCCGAGTCCGGGCCGGGGC
GNAQ_4.chr9.80412436.80412564_tile_1	GNAQ_4.chr9.80412436.80412564_tile_1	1	Human	hg19	chr9	80412406	80412592	+	TACCTGAAAATGACACTTTGTAAGTCAAAGGGGTATTCGATGATCCCTGTGGTGGGGACTCGAACTCTAAGCACATCTTGTTGCGTAGGCAGGTAGGCAGGGTCAGCTACGCGGTCCAAGTCATTAAGATAGC
GNAQ_5.chr9.80409379.80409508_tile_1	GNAQ_5.chr9.80409379.80409508_tile_1	1	Human	hg19	chr9	80409249	80409421	+	AAAGAAGTAAGTTCACTCCATTCCCCACACCCTACTTTCTATCATTTACTTGTATCAGATAATAAAATGATAATCCATTGCCTGTCTAAAGAACACTTACCTCATTGTCTGACT
GNAQ_5.chr9.80409379.80409508_tile_2	GNAQ_5.chr9.80409379.80409508_tile_2	1	Human	hg19	chr9	80409335	80409510	-	AGGTCAGAGAGAAGAAAATGGATACACTGCTTTGAAAATGTCACCTCTATCATGTTTCTAGTAGCGCTTAGTGAATATGATCAAGTTCTCGTGGAGTCAGACAATGAGGTAAGTGTTCTTTA
GNAQ_5.chr9.80409379.80409508_tile_3	GNAQ_5.chr9.80409379.80409508_tile_3	1	Human	hg19	chr9	80409459	80409639	+	TTTGGCCCCCTACATCGACCATTCTGCAAGGTTAACAATACTCATATTAATAACATATAAAGTAAAACTAAAAAGTCAACATAAATATAGCACTACTTACAAACTTAGGGAAAATATTCTCTTGAAT
GNAQ_6.chr9.80343430.80343583_tile_1	GNAQ_6.chr9.80343430.80343583_tile_1	1	Human	hg19	chr9	80343306	80343476	+	GGGCAGCAATGGTGCACTGTAGTGCGTTAACTCCCACACTGGGGTTTGGAGACAAAACCTATTCACAGCTACTGAGCTGTGGTATGAGTGCTGACTTACCATCATATTCTGGGAAGT
GNAQ_6.chr9.80343430.80343583_tile_2	GNAQ_6.chr9.80343430.80343583_tile_2	1	Human	hg19	chr9	80343392	80343561	-	GGTTCCAGAACTCCTCGGTTATTCTGTTCTTAAACAAGAAAGATCTTCTAGAGGAGAAAATCATGTATTCCCATCTAGTCGACTACTTCCCAGAATATGATGGTAAGTCAGCAC
GNAQ_6.chr9.80343430.80343583_tile_3	GNAQ_6.chr9.80343430.80343583_tile_3	1	Human	hg19	chr9	80343504	80343689	+	CAGGGGTATGTGATAATTGTTCTAAAGAGAGCCTTGCTTTCCTCCATTCGGTTCTGGAAAAAAAAAAAAAATCAGAAAAAACAAGGAGTGAATTACATGATTACTTAATTTGTGAATTGTGTTTATTTT
GNAQ_7.chr9.80336240.80336429_tile_1	GNAQ_7.chr9.80336240.80336429_tile_1	1	Human	hg19	chr9	80336110	80336280	+	TTAGTATTATGCAAATTGTTTTCCACAGAAATACAGTCCCTCTTGTGTATCTTCAATAGCCCACCAGGGAAGGGCAGGGCGGGTGTCTAGGAGGCACAATTAGACCAGATTGTACT
GNAQ_7.chr9.80336240.80336429_tile_2	GNAQ_7.chr9.80336240.80336429_tile_2	1	Human	hg19	chr9	80336204	80336374	-	CTACTCCCACTTCACGTGCGCCACAGACACCGAGAATATCCGCTTTGTCTTTGCTGCCGTCAAGGACACCATCCTCCAGTTGAACCTGAAGGAGTACAATCTGGTCTAATTGTGCCTCC
GNAQ_7.chr9.80336240.80336429_tile_3	GNAQ_7.chr9.80336240.80336429_tile_3	1	Human	hg19	chr9	80336320	80336495	+	GATAATTTTGTCACTGTCTGGGTTCAGGTCCACGAACATCTTCAGAATGAATTCTCGGGCTGCCTGGGCATCTCTCTGGGGTCCTTTCGGCCAAGAGACAAGAGGGACACTTTGTTACCTA
PIK3CA4_11.chr3.178936074.178936095_tile_1	PIK3CA4_11.chr3.178936074.178936095_tile_1	2	Human	hg19	chr22	17052964	17053133	+	ATCCTCTCTCTGAAATCACTGCGCAGGAGAAAGATTTTCTATGGACCACAGGTAAGTGCTAAAATGGAGATTCTCTGTTTCTTTTTCTTTATTACAGAAAAAATAACTGACTTTGG
PIK3CA12.chr3.178938860.178938860_tile_1	PIK3CA12.chr3.178938860.178938860_tile_1	2	Human	hg19	chr22	17055413	17055585	+	CACCTGAATAGGCAAGTCGAGGCAATGGAAAAGCTCATTAACTTAACTGACATTGTCAAACAGGAGAAGAAGGATGAAACACAAAAGTTGTGTGACTCTAGTCTGTGTTTGAGACTCTT
PTEN7.chr10.89717615.89717772_tile_1	PTEN3.chr10.89685307.89685307_tile_1	2	Human	hg19	chr9	33675957	33676480	-	ATACACAATCTTTGTGCTGAAAGACATTATGACACCGCCAAATCTAATTACAGAGTTGCGCAATATCCTTTTGAAGACCATAACCCACCACAGCTAGAACTTATCAAACCCTTTTGTGAAGATCTTGACCAATGGCTAAGTGAAGATGACAATCATGTTGCAGCAATTCACTGTAAAGCTGGAAAGGGACGAACTGGTATAATGATTTATGCATATTTATTACATCGGGGCAAATTTTTAAAGGCACAAGAGGCCCTAGATTTCTATGGGGAAGTAAGGACCAGAGACAAAAAGGGAGTAACTATTCCCAGTCAGAGGCGCTATGTGTATTACTATAGCTACCTGGTAAAGAATCATGTGGATTATAGACCAGTGGCACTGTTGTTTCACAAGATGATG…
PTEN13.chr10.89720716.89720852_tile_1	PTEN13.chr10.89720716.89720852_tile_1	2	Human	hg19	chr9	33675629	33675815	-	CAGAAAAAGTAGAAAATGGAAGTCTATGTGATCAAGAAATTGATAGCATTTGCAGTATAGAGCGTGCAGATAATGACAAGGAGTATCTAGTACTTACTTTAACAAAAAATGATCTTGACAAAGCAAATAAAGACA
GNA11_6.chr19.3119204.3119357_tile_2	GNA11_7.chr19.3120987.3121177_tile_2	2	Human	hg19	chr7	65970150	65970483	+	CAGGATGGTGTCCTTCACGGCCGCGAACACGAAGCGGATGTTCTTCGTGTCGGTGGCGTACGTGAAGTGGGAGTCGATGATCTTGTCGCTGTCGGGGTTCATGTCCACTAACATCTTCAGGATGAACTCCCGCGCCGCCTGGGCGTCCTGCTGGGGCCCTTCGAACTCGGGGAAGTAGTCCACCATGTGTGAGTACAGGATATTGTCCTCCAGCAGGTCCTTCTTGTTGAGGAAGGTGATGACGGGGGAGTTCTGGAACCAGGGGTAGTCGATGATGGTCCGG
GNA11_7.chr19.3120987.3121177_tile_1	GNA11_4.chr19.3114942.3115070_tile_2	2	Human	hg19	chr7	65970285	65970719	-	CCTGCCCACCCAGCAGGACGTGCTGCGGGTCCGCGTGCCCACCACCGGCGTCTTTCGACCTGGAGAACATCATCTTCAGGATGGCGGATGTTGGGGGACAGCGGTCGGCGCAGAGGAAGTGGATCCACTGCTTTGAGAACCTGACGTCCATCCCGTTTCTCGTCGCCCTCAGTGAATACGACCAAGTCCTGGTGGAGTCGGACAACGAGAACCGGATGGAGGAGAGCAAAGCCCTGTTCCGGACCATCATCGACTACCCCTGGTTCCAGAACTCCCCCGTCATCACCTTCCTCAACAAGAAGGACCTGCTGGAGGACAATATCCTGTACTCACACATGGTGGACTACTTCCCCGAGTTCGAAGGGCCCCAGCAGGACGCCCAGGC
GNAQ_5.chr9.80409379.80409508_tile_1	GNAQ_7.chr9.80336240.80336429_tile_1	2	Human	hg19	chr2	132181238	132181750	+	TTAGTATTATGCAAATTGTTTTCCACAGAAATACAGTCCCTCTTGTGTATCTTCAATAGCCCACCATGGAAGGGCAGGGCGGGTGTCTAGGAGGCACAACTAGACCAGATTGTAATCCTTCAGGTTCAACTGGAGGATGGTGTCCTTGACGGCAGCAAACACAAAGCGGATATTCTCGGTGTCTGTGGCGCATGTGAAGTGGGAGTAGATAATTTGGTCACTGGGTTCAGGTCCACGAACATCTTCAGAATGAATTCTCGGGCTGCCTGGGCATCTCTCTGGGGTCCATCATATTCTGGGAAGTAGTCGACTAGATGGGAATACATGATTTTCTCCTCTGGAAGATCTTTCTTGTTTAACAACAGAATAACCGAGGAGTTCTGGAACCAGGGATACGTG…
GNAQ_6.chr9.80343430.80343583_tile_1	GNAQ_7.chr9.80336240.80336429_tile_3	2	Human	hg19	chr2	132181448	132181600	+	GATAATTTGGTCACTGGGTTCAGGTCCACGAACATCTTCAGAATGAATTCTCGGGCTGCCTGGGCATCTCTCTGGGGTCCATCATATTCTGGGAAGT
GNAQ_7.chr9.80336240.80336429_tile_2	GNAQ_5.chr9.80409379.80409508_tile_2	2	Human	hg19	chr2	132181332	132181839	-	AGGTCAGAGAGAAGAAAATGGATACACTGCTTTGAAAATGTCACCTCTATCATGTTTCTAGTAGCGCTTAGTGAATATGATCGAGTTCTCGTGGAGTCAGACAATGAGAACCGAATGGAGGAAAGCAAGGCTCTCTTTAGTACAATTATCACGTATCCCTGGTTCCAGAACTCCTCGGTTATTCTGTTGTTAAACAAGAAAGATCTTCCAGAGGAGAAAATCATGTATTCCCATCTAGTCGACTACTTCCCAGAATATGATGGACCCCAGAGAGATGCCCAGGCAGCCCGAGAATTCATTCTGAAGATGTTCGTGGACCTGAACCCAGTGACCAAATTATCTACTCCCACTTCACATGCGCCACAGACACCGAGAATATCCGCTTTGTGTTTGCTGCCG…
